# Supplementary material for: Rapid and visual identification of β-lactamase subtypes for precision antibiotic therapy
Source: Nat Commun. 2024 Jan 24;15:719. doi: 10.1038/s41467-024-44984-y (PMC10808423; doi:10.1038/s41467-024-44984-y)
Supplement: Supplementary file 4 — Supplementary Data 1 [file 41467_2024_44984_MOESM4_ESM.xlsx]

## Sheet: Sheet1
	ID	Sex	Age	Infection site	Sample	Time to result	Diagnostic results	Initial medication	Targeted medication
	1	male	92	lung	phlegm	48 hours	Pseudomonas aeruginosa, Klebsiella pneumoniae	no	Tigecycline
	2	female	59	lung	phlegm	48 hours	Klebsiella pneumoniae	Tigecycline	Tigecycline
	3	female	67	lung	phlegm	96 hours	Pseudomonas aeruginosa	Imipenem/Cilastatin	Imipenem/Cilastatin
	4	male	86	lung	phlegm	72 hours	Acinetobacter baumannii, Stenotrophomonas maltophilia	Meropenem	Tigecycline
	5	male	61	lung	phlegm	48 hours	Neisseria flavescens	Imipenem/Cilastatin	Imipenem/Cilastatin
	6	male	74	lung	phlegm	48 hours	Acinetobacter baumannii	Piperacillin Sodium/Sulbactam Sodium	Piperacillin Sodium/Sulbactam Sodium, Tigecycline
	7	male	34	lung	phlegm	72 hours	Escherichia coli	Polymyxin B, Levofloxacin	Levofloxacin
	8	male	58	lung	bronchoalveolar lavage fluid	72 hours	Klebsiella pneumoniae	Imipenem/Cilastatin, Sulbactam/Cefoperazone	Sulbactam/Cefoperazone, Polymyxin B
	9	male	68	abdomen	peritoneal drainage fluid	72 hours	Klebsiella pneumoniae	Tigecycline, Metronidazole	Piperacillin Sodium/Sulbactam Sodium, Metronidazole
	10	female	86	lung	phlegm	48 hours	Serratia rubidaea	Sulbactam/Cefoperazone, Levofloxacin	Levofloxacin, Tigecycline
	11	male	88	lung	phlegm	72 hours	Pseudomonas aeruginosa	Sulbactam/Cefoperazone	Sulbactam/Cefoperazone, Tigecycline
	12	male	73	lung	phlegm	96 hours	Neisseria flavescens, Canidia albicans	Piperacillin Sodium/Sulbactam Sodium	Fluconazole, Caspofungin
	13	male	64	lung	pleural effusion	120 hours	Micrococcus kristinae	Piperacillin Sodium/Sulbactam Sodium	Piperacillin Sodium/Sulbactam Sodium, Levofloxacin
	14	female	78	urinary tract	urine	72 hours	Canidia albicans	Piperacillin Sodium/Sulbactam Sodium	Fluconazole
	15	female	80	lung	phlegm	72 hours	Klebsiella pneumoniae	Sulbactam/Cefoperazone	Sulbactam/Cefoperazone
	16	male	72	lung	phlegm	72 hours	Corynebacterium striatum	Piperacillin Sodium/Sulbactam Sodium	Piperacillin Sodium/Sulbactam Sodium, Tigecycline
	17	female	78	lung	phlegm	48 hours	Pseudomonas aeruginosa	Sulbactam/Cefoperazone, Polymyxin B	Sulbactam/Cefoperazone, Polymyxin B
	18	male	39	lung	phlegm	144 hours	Klebsiella pneumoniae, Candida parapsilosis	Imipenem/Cilastatin, Fluconazole	Imipenem/Cilastatin, Fluconazole
	19	male	71	urinary tract	urine	120 hours	Pseudomonas aeruginosa, Neisseria flavescens, Escherichia coli,Canidia albicans	Meropenem, Amikacin, Polymyxin B	Piperacillin Sodium/Sulbactam Sodium, Fluconazole
	20	male	62	urinary tract	urine	48 hours	no infection	no	no
	21	male	71	lung	phlegm	120 hours	Klebsiella pneumoniae	Piperacillin Sodium/Sulbactam Sodium, Tigecycline	Piperacillin Sodium/Sulbactam Sodium, Levofloxacin
	22	male	33	lung	phlegm	48 hours	Pseudomonas aeruginosa, Klebsiella pneumoniae, Candida parapsilosis	Meropenem, Tigecycline, Voriconazole	Meropenem, Tigecycline, Fluconazole
	23	male	80	lung	phlegm	48 hours	Neisseria flavescens, Candida parapsilosis	Piperacillin Sodium/Sulbactam Sodium	Piperacillin Sodium/Sulbactam Sodium,
	24	male	66	lung	phlegm	48 hours	Klebsiella pneumoniae	Piperacillin Sodium/Sulbactam Sodium	Piperacillin Sodium/Sulbactam Sodium
	25	male	68	urinary tract	urine	48 hours	Pseudomonas aeruginosa	Ciprofloxacin	Ciprofloxacin
	26	male	68	lung	phlegm	48 hours	Neisseria flavescens	Imipenem/Cilastatin	Imipenem/Cilastatin
	27	female	63	lung	phlegm	48 hours	Escherichia coli, Klebsiella pneumoniae	Sulbactam/Cefoperazone, Polymyxin B	Piperacillin Sodium/Sulbactam Sodium, Levofloxacin
	28	female	52	lung	bronchoalveolar lavage fluid	72 hours	Stenotrophomonas maltophilia,	Meropenem, Caspofungin	Sulbactam/Cefoperazone, Caspofungin
	29	female	65	lung	phlegm	72 hours	Acinetobacter baumannii	Piperacillin Sodium/Sulbactam Sodium	Piperacillin Sodium/Sulbactam Sodium
	30	male	85	urinary tract	urine	96 hours	Pseudomonas aeruginosa, Enterococcus faecium	Sulbactam/Cefoperazone, Polymyxin B	Sulbactam/Cefoperazone, Polymyxin B
	31	female	79	lung	phlegm	48 hours	Enterobacter cloacae	Tigecycline, Levofloxacin	Tigecycline, Levofloxacin
	32	male	69	lung	phlegm	48 hours	Klebsiella pneumoniae	Tigecycline, Polymyxin B	Tigecycline, Polymyxin B
	33	male	88	lung	phlegm	72 hours	Klebsiella pneumoniae	Tigecycline, Polymyxin B	Tigecycline, Polymyxin B
	34	male	83	abdomen	peritoneal drainage fluid	72 hours	Pseudomonas maltophilia	Imipenem/Cilastatin	Imipenem/Cilastatin
	35	female	82	urinary tract	urine	96 hours	Escherichia coli	Ciprofloxacin, Levofloxacin	Ciprofloxacin, Levofloxacin
	36	male	73	abdomen	peritoneal drainage fluid	72 hours	Klebsiella pneumoniae	Sulbactam/Cefoperazone, Tigecycline, Levofloxacin	Piperacillin Sodium/Sulbactam Sodium, Levofloxacin
	37	male	88	lung	bronchoalveolar lavage fluid	72 hours	Klebsiella pneumoniae, Acinetobacter baumannii, Klebsiella oxytoca	Imipenem/Cilastatin, Sulbactam/Cefoperazone	Imipenem/Cilastatin, Tigecycline
	38	male	88	urinary tract	urine	48 hours	Klebsiella pneumoniae	Piperacillin Sodium/Sulbactam Sodium	Imipenem/Cilastatin
	39	male	36	lung	bronchoalveolar lavage fluid	96 hours	Staphylococcus haemolyticus	Vancomycin	Vancomycin
	40	male	75	gall bladder	gallbladder drainage fluid	96 hours	Pseudomonas aeruginosa	Imipenem/Cilastatin	Tigecycline, Polymyxin B
	41	male	36	pelvic	pelvic effusion	120 hours	Klebsiella pneumoniae	Ciprofloxacin, Levofloxacin	Ciprofloxacin, Levofloxacin
	42	male	71	urinary tract	urine	48 hours	Klebsiella pneumoniae	Piperacillin Sodium/Sulbactam Sodium	Piperacillin Sodium/Sulbactam Sodium
	43	male	63	gall bladder	gallbladder drainage fluid	48 hours	Escherichia coli, Klebsiella pneumoniae	Piperacillin Sodium/Sulbactam Sodium	Piperacillin Sodium/Sulbactam Sodium
	44	female	57	liver	hepatic drainage fluid	96 hours	Stenotrophomonas maltophilia	Piperacillin Sodium/Sulbactam Sodium, Levofloxacin	Piperacillin Sodium/Sulbactam Sodium, Levofloxacin
	45	male	60	lung	phlegm	48 hours	Stenotrophomonas maltophilia, Klebsiella pneumoniae	Piperacillin Sodium/Sulbactam Sodium, Levofloxacin	Piperacillin Sodium/Sulbactam Sodium, Levofloxacin
	46	male	56	lung	phlegm	48 hours	no infection	no	no
	47	male	79	lung	phlegm	72 hours	Klebsiella pneumoniae	Piperacillin Sodium/Sulbactam Sodium	Tigecycline
	48	female	77	lung	phlegm	48 hours	Corynebacterium striatum	Piperacillin Sodium/Sulbactam Sodium	Piperacillin Sodium/Sulbactam Sodium
	49	male	63	lung	phlegm	48 hours	Escherichia coli	Tigecycline	Imipenem/Cilastatin
	50	female	68	lung	phlegm	48 hours	Klebsiella pneumoniae, Pseudomonas aeruginosa	Piperacillin Sodium/Sulbactam Sodium, Tigecycline	Piperacillin Sodium/Sulbactam Sodium, Tigecycline
	51	female	84	lung	phlegm	72 hours	Escherichia coli	Oxacillin sodium	Piperacillin Sodium/Sulbactam Sodium
	52	male	73	lung	phlegm	72 hours	Klebsiella pneumoniae	Imipenem/Cilastatin	Imipenem/Cilastatin
	53	female	74	lung	phlegm	72 hours	Proteus mirabilis, Klebsiella pneumoniae	Imipenem/Cilastatin	Imipenem/Cilastatin
	54	male	72	lung	phlegm	48 hours	Acinetobacter baumannii	Imipenem/Cilastatin	Tigecycline
	55	male	66	lung	phlegm	48 hours	Klebsiella pneumoniae, Canidia albicans	Imipenem/Cilastatin	Meropenem, Caspofungin
	56	female	57	urinary tract	urine	48 hours	Stenotrophomonas maltophilia, Staphylococcus epidermidis	Ciprofloxacin, Levofloxacin	Ciprofloxacin, Levofloxacin
	57	male	62	lung	phlegm	48 hours	Klebsiella pneumoniae	Piperacillin Sodium/Sulbactam Sodium	Piperacillin Sodium/Sulbactam Sodium, Levofloxacin
	58	male	68	pancreas	pancreatic drainage fluid	72 hours	Klebsiella pneumoniae, Enterococcus faecium	Imipenem/Cilastatin, Tigecycline	Imipenem/Cilastatin, Tigecycline
	59	male	61	lung	phlegm	72 hours	Corynebacterium striatum, Canidia albicans	Piperacillin Sodium/Sulbactam Sodium	Piperacillin Sodium/Sulbactam Sodium, Caspofungin
	60	female	68	lung	bronchoalveolar lavage fluid	96 hours	Acinetobacter baumannii, Candida parapsilosis	Imipenem/Cilastatin, Vancomycin	Meropenem, Caspofungin, Tigecycline, Levofloxacin
	61	male	86	lung	bronchoalveolar lavage fluid	96 hours	Acinetobacter baumannii, Candida tropicalis, Candida parapsilosis	Imipenem/Cilastatin	Tigecycline, Caspofungin
	62	male	66	lung	bronchoalveolar lavage fluid	72 hours	Escherichia coli	Meropenem	Oxacillin sodium
	63	male	67	lung	phlegm	72 hours	Pseudomonas aeruginosa	Imipenem/Cilastatin	Tigecycline, Levofloxacin
	64	male	55	lung	bronchoalveolar lavage fluid	72 hours	Acinetobacter baumannii	Imipenem/Cilastatin, Caspofungin, Voriconazole, Oseltamivir, Foscarnet	Tigecycline, Voriconazole, Oseltamivir, Foscarnet
	65	male	26	liver	hepatic drainage fluid	96 hours	Acinetobacter baumannii, Enterococcus faecium, Candida parapsilosis	Sulbactam/Cefoperazone, Tigecycline	Sulbactam/Cefoperazone, Tigecycline, Caspofungin
	66	male	71	lung	phlegm	72 hours	Acinetobacter baumannii	Piperacillin Sodium/Sulbactam Sodium, Tigecycline	Piperacillin Sodium/Sulbactam Sodium, Tigecycline
	67	male	57	paranasal sinuses	nasal sinus lavage fluid	48 hours	Stenotrophomonas maltophilia, Candida tropicalis, Rhizopus oligosporus	Meropenem, Vancomycin	Meropenem, Vancomycin, Amphotericin B, Posaconazole
	68	male	75	lung	phlegm	72 hours	Acinetobacter baumannii	Piperacillin Sodium/Sulbactam Sodium	Tigecycline
	69	male	32	lung	phlegm	72 hours	Enterobacter cloacae	Tigecycline	Imipenem/Cilastatin
	70	female	68	lung	bronchoalveolar lavage fluid	72 hours	Canidia albicans	Imipenem/Cilastatin，Tigecycline, Caspofungin	Caspofungin
	71	female	45	lung	phlegm	72 hours	Escherichia coli	Imipenem/Cilastatin	Cloxacillin Sodium, Oxacillin sodium
	72	male	85	urinary tract	urine	72 hours	Pseudomonas aeruginosa, Klebsiella pneumoniae	Imipenem/Cilastatin	Imipenem/Cilastatin, Tigecycline
	73	female	52	lung	phlegm	48 hours	Klebsiella pneumoniae	Tigecycline, Polymyxin B	Tigecycline, Polymyxin B
	74	male	51	lung	phlegm	48 hours	Escherichia coli, Canidia albicans	Imipenem/Cilastatin, Vancomycin, Caspofungin, Ganciclovir	Cloxacillin Sodium, Caspofungin
	75	female	62	abdomen	peritoneal drainage fluid	72 hours	Escherichia coli, Canidia albicans	Imipenem/Cilastatin, Caspofungin	Imipenem/Cilastatin, Caspofungin
	76	male	64	abdomen	peritoneal drainage fluid	72 hours	Escherichia coli	Imipenem/Cilastatin	Piperacillin Sodium
	77	male	72	lung	phlegm	72 hours	Staphylococcus aureus	Sulbactam/Cefoperazone	Vancomycin
	78	male	35	leg	leg secretion	72 hours	Escherichia coli	Meropenem, Tigecycline	Imipenem/Cilastatin
	79	male	83	liver	hepatic drainage fluid	144 hours	Klebsiella pneumoniae	Imipenem/Cilastatin, Piperacillin Sodium/Sulbactam Sodium	Imipenem/Cilastatin, Piperacillin Sodium/Sulbactam Sodium
	80	male	72	lung	phlegm	72 hours	Stenotrophomonas maltophilia	Piperacillin Sodium/Sulbactam Sodium	Piperacillin Sodium/Sulbactam Sodium
	81	male	73	lung	phlegm	72 hours	Acinetobacter baumannii	Imipenem/Cilastatin, Piperacillin Sodium/Sulbactam Sodium	Tigecycline
	82	female	66	lung	blood	96 hours	Staphylococcus aureus	Imipenem/Cilastatin	Cefazolin Sodium
	83	male	79	lung	phlegm	48 hours	Escherichia coli	Piperacillin Sodium/Sulbactam Sodium	Sulbactam/Cefoperazone, Tigecycline
	84	female	17	lung	phlegm	72 hours	Pseudomonas aeruginosa, Enterococcus faecalis, Canidia albicans	Piperacillin Sodium/Sulbactam Sodium, Tigecycline	Piperacillin Sodium/Sulbactam Sodium, Tigecycline, Caspofungin
	85	male	64	urinary tract	urine	72 hours	Enterobacter cloacae, Escherichia coli	Imipenem/Cilastatin, Ciprofloxacin	Imipenem/Cilastatin, Ciprofloxacin
	86	female	88	urinary tract	urine	72 hours	Klebsiella pneumoniae, Escherichia coli	Oxacillin sodium, Levofloxacin	Oxacillin sodium, Levofloxacin
	87	female	68	lung	phlegm	96 hours	Stenotrophomonas maltophilia, Klebsiella pneumoniae	Imipenem/Cilastatin, Tigecycline	Imipenem/Cilastatin, Tigecycline, Levofloxacin
	88	female	65	urinary tract	urine	72 hours	Klebsiella pneumoniae, Canidia albicans	Imipenem/Cilastatin, Tigecycline	Imipenem/Cilastatin, Tigecycline, Caspofungin
	89	female	64	liver	hepatic drainage fluid	48 hours	Klebsiella pneumoniae	Imipenem/Cilastatin	Imipenem/Cilastatin
	90	female	57	lung	blood	72 hours	Acinetobacter baumannii, Enterococcus faecalis	Meropenem, Ciprofloxacin	Polymyxin B, Levofloxacin
	91	male	63	lung	phlegm	72 hours	Klebsiella pneumoniae	Imipenem/Cilastatin	Imipenem/Cilastatin
	92	male	69	lung	phlegm	48 hours	Acinetobacter baumannii	Imipenem/Cilastatin, Meropenem	Tigecycline
	93	female	65	lung	phlegm	48 hours	Acinetobacter baumannii	Piperacillin Sodium/Sulbactam Sodium	Piperacillin Sodium/Sulbactam Sodium
	94	male	77	lung	phlegm	72 hours	Escherichia coli	Oxacillin sodium	Imipenem/Cilastatin
	95	male	69	neck	neck abscess drainage	72 hours	Acinetobacter baumannii, Pneumocystis jirovecii	Imipenem/Cilastatin, Compound Sulfamethoxazole Tablets	Imipenem/Cilastatin, Compound Sulfamethoxazole Tablets, Caspofungin
	96	female	65	abdomen	peritoneal drainage fluid	48 hours	Morganellamorganii, Escherichia coli	Sulbactam/Cefoperazone, Tigecycline	Sulbactam/Cefoperazone
	97	male	65	lung	phlegm	72 hours	Neisseria flavescens	Imipenem/Cilastatin	Imipenem/Cilastatin
	98	female	69	abdomen	peritoneal drainage fluid	96 hours	Canidia albicans	Imipenem/Cilastatin	Imipenem/Cilastatin, Caspofungin
	99	male	66	lung	phlegm	72 hours	Klebsiella pneumoniae, Pseudomonas aeruginosa, Canidia albicans	Meropenem, Tigecycline	Meropenem, Polymyxin B, Fluconazole
	100	female	59	urinary tract	urine	48 hours	Canidia albicans	Sulbactam/Cefoperazone, Linezolid, Caspofungin	Levofloxacin, Caspofungin
