# Supplementary material for: Rapid and visual identification of β-lactamase subtypes for precision antibiotic therapy
Source: Nat Commun. 2024 Jan 24;15:719. doi: 10.1038/s41467-024-44984-y (PMC10808423; doi:10.1038/s41467-024-44984-y)
Supplement: Supplementary file 6 — Source Data [file 41467_2024_44984_MOESM6_ESM.xlsx]

## Sheet: Figure 2A
	CCepS-N+(CH3)3-1									CCepS-N+(CH3)3-2									CCepS-N+(CH3)3-3									CCS-N+(CH3)3
	Wavelength (nm)	Absorbance								Wavelength (nm)	Absorbance								Wavelength (nm)	Absorbance								Wavelength (nm)	Absorbance
		0 min	1 min	2 min	5 min	10 min	20 min	30 min			0 min	1 min	2 min	5 min	10 min	20 min	30 min			0 min	1 min	2 min	5 min	10 min	20 min	30 min			0 min	1 min	2 min	5 min	10 min	20 min	30 min
	800	0	0	0	0	0	0	0		800	0.003	0	0	0.001	0.004	0	0.004		800	0	0	0	0	0	0.001	0.001		800	0.002	0	0.001	0.002	0.001	0.003	0.002
	799	0	0	0	0	0	0	0		799	0.003	0	0	0.001	0.004	0	0.004		799	0	0	0	0	0	0.001	0.001		799	0.002	0	0.001	0.002	0.001	0.003	0.002
	798	0	0	0	0	0	0	0		798	0.003	0	0	0.001	0.004	0	0.005		798	0	0	0.001	0	0.001	0.001	0.001		798	0.002	0	0.001	0.002	0.001	0.003	0.002
	797	0	0	0	0	0	0	0		797	0.003	0	0	0.002	0.005	0.001	0.005		797	0	0	0.001	0	0.001	0.001	0.001		797	0.002	0	0.001	0.002	0.001	0.003	0.002
	796	0	0	0.001	0	0	0	0		796	0.003	0	0	0.002	0.005	0.001	0.005		796	0	0.001	0.001	0.001	0.001	0.001	0.001		796	0.002	0	0.001	0.002	0.001	0.003	0.002
	795	0	0	0.001	0	0	0	0		795	0.003	0	0	0.002	0.005	0.001	0.005		795	0	0.001	0.001	0.001	0.002	0.002	0.002		795	0.002	0	0.001	0.002	0.001	0.003	0.002
	794	0	0.001	0.001	0.001	0	0	0.001		794	0.003	0	0	0.002	0.005	0.001	0.005		794	0	0.001	0.001	0.002	0.002	0.002	0.002		794	0.002	0	0.001	0.002	0.001	0.003	0.002
	793	0	0.001	0.001	0.001	0	0.001	0.001		793	0.003	0	0	0.002	0.005	0.001	0.005		793	0	0.001	0.001	0.002	0.002	0.002	0.002		793	0.002	0	0.001	0.002	0.001	0.003	0.002
	792	0.001	0.001	0.001	0.001	0.001	0.001	0.001		792	0.003	0	0.001	0.003	0.006	0.001	0.006		792	0	0.001	0.002	0.002	0.002	0.002	0.002		792	0.002	0	0.001	0.002	0.001	0.003	0.002
	791	0.001	0.001	0.001	0.001	0.001	0.001	0.001		791	0.003	0.001	0.001	0.003	0.006	0.002	0.006		791	0	0.001	0.002	0.002	0.002	0.002	0.002		791	0.002	0.002	0.001	0.002	0.001	0.003	0.001
	790	0.001	0.001	0.002	0.001	0.002	0.002	0.002		790	0.003	0.001	0.001	0.003	0.006	0.002	0.006		790	0	0.001	0.002	0.003	0.003	0.003	0.003		790	0.002	0.002	0.001	0.002	0.001	0.003	0.001
	789	0.001	0.001	0.002	0.002	0.002	0.002	0.002		789	0.003	0.001	0.002	0.003	0.006	0.002	0.006		789	0	0.001	0.002	0.003	0.003	0.003	0.003		789	0.002	0.002	0.001	0.002	0.001	0.003	0.001
	788	0.001	0.001	0.002	0.002	0.002	0.002	0.002		788	0.002	0.001	0.002	0.003	0.006	0.002	0.006		788	0	0.001	0.002	0.003	0.003	0.003	0.003		788	0.002	0.002	0.001	0.002	0.001	0.003	0.001
	787	0.001	0.001	0.002	0.002	0.002	0.002	0.002		787	0.002	0.001	0.002	0.004	0.006	0.002	0.007		787	0	0.001	0.002	0.003	0.003	0.003	0.003		787	0.002	0.002	0.001	0.002	0.003	0.003	0.001
	786	0.001	0.001	0.002	0.002	0.002	0.003	0.003		786	0.002	0.001	0.002	0.004	0.007	0.003	0.007		786	0	0.001	0.003	0.003	0.004	0.004	0.004		786	0.002	0.002	0.001	0.002	0.003	0.003	0.001
	785	0.001	0.001	0.002	0.003	0.003	0.003	0.003		785	0.002	0.001	0.002	0.004	0.007	0.003	0.007		785	0	0.002	0.003	0.004	0.004	0.004	0.004		785	0.002	0.002	0.001	0.002	0.003	0.003	0.001
	784	0.001	0.002	0.003	0.003	0.003	0.003	0.003		784	0.002	0.001	0.002	0.004	0.007	0.003	0.007		784	0	0.002	0.003	0.004	0.004	0.004	0.004		784	0.002	0.002	0.001	0.002	0.003	0.003	0.001
	783	0.001	0.002	0.003	0.003	0.003	0.003	0.003		783	0.002	0.001	0.002	0.004	0.007	0.003	0.007		783	0	0.002	0.003	0.004	0.004	0.004	0.004		783	0.002	0.002	0.001	0.002	0.003	0.003	0.001
	782	0.001	0.002	0.003	0.003	0.003	0.003	0.003		782	0.002	0.001	0.002	0.004	0.007	0.004	0.008		782	0.001	0.002	0.003	0.004	0.004	0.004	0.004		782	0.002	0.002	0.001	0.002	0.003	0.003	0.001
	781	0.001	0.002	0.003	0.003	0.004	0.004	0.004		781	0.002	0.001	0.003	0.005	0.008	0.004	0.008		781	0.001	0.002	0.003	0.004	0.005	0.005	0.005		781	0.002	0.002	0.001	0.002	0.003	0.003	0.001
	780	0.001	0.002	0.003	0.004	0.004	0.004	0.004		780	0.002	0.001	0.003	0.005	0.008	0.004	0.008		780	0.001	0.002	0.004	0.005	0.005	0.005	0.005		780	0.002	0.001	0.001	0.003	0.003	0.002	0.001
	779	0.001	0.002	0.003	0.004	0.004	0.004	0.004		779	0.002	0.001	0.003	0.005	0.008	0.004	0.008		779	0.001	0.002	0.004	0.005	0.005	0.005	0.005		779	0.003	0.001	0.001	0.003	0.003	0.002	0.001
	778	0.001	0.002	0.004	0.004	0.004	0.004	0.004		778	0.002	0.002	0.003	0.005	0.008	0.004	0.009		778	0.001	0.002	0.004	0.005	0.005	0.005	0.005		778	0.003	0.001	0.001	0.003	0.002	0.002	0.003
	777	0.001	0.002	0.004	0.004	0.005	0.005	0.005		777	0.002	0.002	0.003	0.005	0.008	0.005	0.009		777	0.001	0.002	0.004	0.005	0.006	0.006	0.006		777	0.003	0.001	0.001	0.003	0.002	0.002	0.003
	776	0.001	0.002	0.004	0.005	0.005	0.005	0.005		776	0.002	0.002	0.003	0.005	0.009	0.005	0.009		776	0.001	0.002	0.004	0.006	0.006	0.006	0.006		776	0.003	0.001	0.001	0.003	0.002	0.002	0.003
	775	0.001	0.002	0.004	0.005	0.005	0.005	0.005		775	0.001	0.002	0.003	0.005	0.009	0.005	0.009		775	0.001	0.003	0.004	0.006	0.006	0.006	0.006		775	0.003	0.001	0.001	0.003	0.002	0.002	0.003
	774	0.002	0.003	0.004	0.005	0.005	0.005	0.006		774	0.001	0.002	0.003	0.006	0.009	0.005	0.009		774	0.001	0.003	0.005	0.006	0.006	0.006	0.006		774	0.003	0.001	0.001	0.003	0.002	0.002	0.003
	773	0.002	0.003	0.004	0.005	0.006	0.006	0.006		773	0.001	0.002	0.004	0.006	0.009	0.005	0.009		773	0.001	0.003	0.005	0.006	0.006	0.007	0.007		773	0.003	0	0.001	0.003	0.002	0.002	0.003
	772	0.002	0.003	0.005	0.006	0.006	0.006	0.006		772	0.001	0.002	0.004	0.006	0.009	0.005	0.01		772	0.001	0.003	0.005	0.006	0.007	0.007	0.007		772	0.003	0	0.001	0.003	0.002	0.002	0.003
	771	0.002	0.003	0.005	0.006	0.006	0.006	0.006		771	0.001	0.002	0.004	0.006	0.01	0.006	0.01		771	0.001	0.003	0.005	0.007	0.007	0.007	0.007		771	0.003	0	0	0.003	0.002	0.002	0.003
	770	0.002	0.003	0.005	0.006	0.006	0.007	0.007		770	0.001	0.002	0.004	0.006	0.01	0.006	0.01		770	0.002	0.003	0.005	0.007	0.007	0.007	0.007		770	0.003	0	0	0.003	0.002	0.002	0.003
	769	0.002	0.003	0.005	0.006	0.007	0.007	0.007		769	0.001	0.002	0.004	0.006	0.01	0.006	0.01		769	0.002	0.003	0.006	0.007	0.007	0.008	0.008		769	0.003	0	0	0.003	0.002	0.002	0.003
	768	0.002	0.003	0.005	0.007	0.007	0.007	0.007		768	0.001	0.002	0.004	0.006	0.01	0.006	0.01		768	0.002	0.003	0.006	0.007	0.008	0.008	0.008		768	0.003	0	0	0.003	0.002	0.002	0.003
	767	0.002	0.003	0.005	0.007	0.007	0.007	0.008		767	0.001	0.002	0.004	0.006	0.01	0.006	0.011		767	0.002	0.003	0.006	0.007	0.008	0.008	0.008		767	0.003	0	0	0.003	0.002	0.002	0.003
	766	0.002	0.003	0.006	0.007	0.008	0.008	0.008		766	0.001	0.002	0.004	0.007	0.01	0.006	0.011		766	0.002	0.004	0.006	0.008	0.008	0.008	0.008		766	0.003	0	0	0.003	0.002	0.002	0.003
	765	0.003	0.004	0.006	0.007	0.008	0.008	0.008		765	0.001	0.002	0.004	0.007	0.011	0.007	0.011		765	0.002	0.004	0.006	0.008	0.008	0.009	0.008		765	0.003	0	0	0.003	0.002	0.002	0.003
	764	0.003	0.004	0.006	0.008	0.008	0.008	0.008		764	0.001	0.003	0.004	0.007	0.011	0.007	0.011		764	0.002	0.004	0.006	0.008	0.009	0.009	0.009		764	0.003	0	0	0.003	0.002	0.002	0.003
	763	0.003	0.004	0.006	0.008	0.008	0.008	0.009		763	0.001	0.003	0.004	0.007	0.011	0.007	0.011		763	0.002	0.004	0.007	0.008	0.009	0.009	0.009		763	0.003	0	0	0.003	0.002	0.002	0.003
	762	0.003	0.004	0.006	0.008	0.008	0.009	0.009		762	0.001	0.003	0.005	0.007	0.011	0.007	0.011		762	0.002	0.004	0.007	0.009	0.009	0.009	0.009		762	0.003	0	0	0.003	0.002	0.002	0.003
	761	0.003	0.004	0.006	0.008	0.009	0.009	0.009		761	0.001	0.003	0.005	0.007	0.011	0.007	0.011		761	0.002	0.004	0.007	0.009	0.009	0.009	0.009		761	0.003	0	0	0.003	0.002	0.002	0.003
	760	0.003	0.004	0.006	0.009	0.009	0.009	0.009		760	0.002	0.003	0.005	0.007	0.012	0.007	0.012		760	0.002	0.004	0.007	0.009	0.009	0.009	0.009		760	0.003	0	0	0.003	0.002	0.002	0.003
	759	0.003	0.004	0.007	0.009	0.009	0.009	0.009		759	0.002	0.003	0.005	0.007	0.012	0.008	0.012		759	0.003	0.004	0.007	0.009	0.01	0.009	0.009		759	0.003	0	0	0.003	0.002	0.002	0.003
	758	0.003	0.004	0.007	0.009	0.009	0.01	0.01		758	0.002	0.003	0.005	0.008	0.012	0.008	0.012		758	0.003	0.004	0.008	0.009	0.01	0.01	0.01		758	0.003	0	0.001	0.003	0.003	0.002	0.003
	757	0.003	0.004	0.007	0.009	0.01	0.01	0.01		757	0.002	0.003	0.005	0.008	0.012	0.008	0.012		757	0.003	0.004	0.008	0.01	0.01	0.01	0.01		757	0.003	0	0.001	0.003	0.003	0.002	0.003
	756	0.004	0.004	0.007	0.01	0.01	0.01	0.01		756	0.002	0.003	0.005	0.008	0.012	0.008	0.012		756	0.003	0.004	0.008	0.01	0.01	0.01	0.01		756	0.003	0	0.001	0.003	0.003	0.002	0.003
	755	0.004	0.004	0.007	0.01	0.01	0.011	0.011		755	0.002	0.003	0.005	0.008	0.012	0.008	0.013		755	0.003	0.005	0.008	0.01	0.011	0.01	0.01		755	0.003	0	0.001	0.003	0.003	0.002	0.003
	754	0.004	0.005	0.007	0.01	0.011	0.011	0.011		754	0.002	0.003	0.005	0.008	0.012	0.009	0.013		754	0.003	0.005	0.008	0.01	0.011	0.011	0.011		754	0.003	0	0.001	0.003	0.003	0.002	0.003
	753	0.004	0.005	0.008	0.01	0.011	0.011	0.011		753	0.002	0.003	0.006	0.008	0.013	0.009	0.013		753	0.003	0.005	0.009	0.011	0.011	0.011	0.011		753	0.003	0	0.001	0.003	0.003	0.002	0.003
	752	0.004	0.005	0.008	0.011	0.011	0.011	0.011		752	0.002	0.003	0.006	0.008	0.013	0.009	0.013		752	0.003	0.005	0.009	0.011	0.011	0.011	0.011		752	0.003	0	0.001	0.003	0.003	0.002	0.003
	751	0.004	0.005	0.008	0.011	0.011	0.012	0.012		751	0.002	0.003	0.006	0.009	0.013	0.009	0.013		751	0.003	0.005	0.009	0.011	0.012	0.011	0.011		751	0.003	0	0.001	0.003	0.003	0.002	0.003
	750	0.004	0.005	0.008	0.011	0.012	0.012	0.012		750	0.002	0.003	0.006	0.009	0.013	0.009	0.013		750	0.003	0.005	0.009	0.011	0.012	0.011	0.011		750	0.003	0	0.001	0.003	0.003	0.002	0.003
	749	0.004	0.005	0.008	0.011	0.012	0.012	0.012		749	0.002	0.003	0.006	0.009	0.013	0.009	0.014		749	0.003	0.005	0.009	0.012	0.012	0.012	0.012		749	0.003	0	0.001	0.003	0.003	0.002	0.003
	748	0.004	0.005	0.009	0.012	0.012	0.013	0.013		748	0.002	0.003	0.006	0.009	0.013	0.01	0.014		748	0.003	0.005	0.01	0.012	0.012	0.012	0.012		748	0.003	0	0.001	0.003	0.003	0.002	0.003
	747	0.004	0.005	0.009	0.012	0.013	0.013	0.013		747	0.002	0.003	0.006	0.009	0.014	0.01	0.014		747	0.003	0.005	0.01	0.012	0.013	0.012	0.012		747	0.003	0	0.001	0.003	0.003	0.002	0.003
	746	0.004	0.005	0.009	0.012	0.013	0.013	0.013		746	0.002	0.004	0.007	0.01	0.014	0.01	0.014		746	0.003	0.006	0.01	0.012	0.013	0.013	0.013		746	0.003	0	0.001	0.003	0.003	0.002	0.003
	745	0.005	0.006	0.009	0.013	0.013	0.014	0.014		745	0.002	0.004	0.007	0.01	0.014	0.01	0.015		745	0.003	0.006	0.01	0.013	0.013	0.013	0.013		745	0.003	0	0.001	0.003	0.003	0.002	0.003
	744	0.005	0.006	0.01	0.013	0.013	0.014	0.014		744	0.002	0.004	0.007	0.01	0.014	0.011	0.015		744	0.003	0.006	0.01	0.013	0.014	0.013	0.013		744	0.003	0	0.001	0.003	0.003	0.002	0.003
	743	0.005	0.006	0.01	0.013	0.014	0.014	0.014		743	0.002	0.004	0.007	0.01	0.015	0.011	0.015		743	0.003	0.006	0.011	0.013	0.014	0.013	0.013		743	0.003	0	0.001	0.003	0.003	0.002	0.003
	742	0.005	0.006	0.01	0.013	0.014	0.014	0.015		742	0.002	0.004	0.007	0.01	0.015	0.011	0.015		742	0.003	0.006	0.011	0.014	0.014	0.013	0.014		742	0.003	0	0.001	0.003	0.003	0.002	0.003
	741	0.005	0.006	0.01	0.014	0.014	0.015	0.015		741	0.002	0.004	0.007	0.011	0.015	0.011	0.016		741	0.004	0.006	0.011	0.014	0.015	0.014	0.014		741	0.003	0	0.001	0.003	0.003	0.002	0.003
	740	0.005	0.006	0.01	0.014	0.015	0.015	0.015		740	0.002	0.004	0.008	0.011	0.015	0.012	0.016		740	0.004	0.006	0.011	0.014	0.015	0.015	0.014		740	0.003	0	0.001	0.003	0.003	0.002	0.003
	739	0.005	0.006	0.011	0.014	0.015	0.0155	0.016		739	0.002	0.004	0.008	0.011	0.016	0.012	0.016		739	0.004	0.007	0.011	0.014	0.015	0.015	0.015		739	0.003	0	0.001	0.003	0.003	0.002	0.003
	738	0.005	0.007	0.011	0.015	0.015	0.016	0.016		738	0.002	0.004	0.008	0.011	0.016	0.012	0.016		738	0.004	0.007	0.012	0.015	0.015	0.015	0.015		738	0.003	0	0.001	0.003	0.003	0.002	0.003
	737	0.005	0.007	0.011	0.015	0.016	0.016	0.016		737	0.002	0.005	0.008	0.012	0.016	0.013	0.017		737	0.004	0.007	0.012	0.015	0.016	0.016	0.016		737	0.003	0	0.001	0.003	0.003	0.002	0.003
	736	0.005	0.007	0.012	0.015	0.016	0.016	0.017		736	0.002	0.005	0.008	0.012	0.017	0.013	0.017		736	0.004	0.007	0.012	0.015	0.016	0.016	0.016		736	0.003	0	0.001	0.003	0.003	0.002	0.003
	735	0.005	0.007	0.012	0.016	0.016	0.017	0.017		735	0.002	0.005	0.009	0.012	0.017	0.013	0.017		735	0.004	0.007	0.012	0.016	0.016	0.016	0.016		735	0.003	0	0.001	0.003	0.003	0.002	0.003
	734	0.005	0.007	0.012	0.016	0.017	0.017	0.017		734	0.002	0.005	0.009	0.012	0.017	0.013	0.018		734	0.004	0.007	0.012	0.016	0.017	0.016	0.017		734	0.003	0	0.001	0.003	0.003	0.002	0.003
	733	0.005	0.007	0.012	0.016	0.017	0.017	0.018		733	0.001	0.005	0.009	0.013	0.017	0.014	0.018		733	0.004	0.008	0.013	0.016	0.017	0.017	0.017		733	0.003	0	0.001	0.003	0.003	0.002	0.003
	732	0.005	0.008	0.013	0.017	0.017	0.018	0.018		732	0.001	0.005	0.009	0.013	0.018	0.014	0.018		732	0.004	0.008	0.013	0.017	0.017	0.018	0.017		732	0.003	0	0.001	0.003	0.003	0.002	0.003
	731	0.005	0.008	0.013	0.017	0.018	0.018	0.018		731	0.001	0.006	0.009	0.013	0.018	0.014	0.019		731	0.004	0.008	0.013	0.017	0.018	0.018	0.018		731	0.003	0	0.001	0.003	0.003	0.002	0.003
	730	0.005	0.008	0.013	0.017	0.018	0.019	0.019		730	0.001	0.006	0.01	0.013	0.018	0.015	0.019		730	0.004	0.008	0.013	0.017	0.018	0.018	0.018		730	0.003	0	0.001	0.003	0.003	0.002	0.003
	729	0.005	0.008	0.013	0.018	0.019	0.019	0.019		729	0.001	0.006	0.01	0.014	0.019	0.015	0.019		729	0.004	0.008	0.014	0.018	0.018	0.019	0.019		729	0.003	0	0.001	0.003	0.003	0.002	0.003
	728	0.005	0.008	0.014	0.018	0.019	0.019	0.02		728	0.001	0.006	0.01	0.014	0.019	0.015	0.019		728	0.004	0.008	0.014	0.018	0.019	0.019	0.019		728	0.003	0	0.001	0.003	0.003	0.002	0.003
	727	0.005	0.009	0.014	0.018	0.019	0.02	0.02		727	0.001	0.006	0.01	0.014	0.019	0.015	0.02		727	0.004	0.008	0.014	0.018	0.019	0.02	0.02		727	0.003	0	0.001	0.003	0.003	0.002	0.003
	726	0.005	0.009	0.014	0.019	0.02	0.02	0.02		726	0.001	0.006	0.01	0.014	0.019	0.016	0.02		726	0.004	0.009	0.014	0.019	0.019	0.02	0.02		726	0.003	0	0.001	0.003	0.003	0.002	0.003
	725	0.005	0.009	0.014	0.019	0.02	0.021	0.021		725	0.001	0.006	0.011	0.015	0.02	0.016	0.02		725	0.004	0.009	0.014	0.019	0.02	0.02	0.02		725	0.003	0	0.001	0.003	0.003	0.002	0.003
	724	0.005	0.009	0.015	0.02	0.021	0.021	0.021		724	0.001	0.007	0.011	0.015	0.02	0.016	0.021		724	0.004	0.009	0.015	0.019	0.02	0.021	0.021		724	0.003	0	0.001	0.003	0.003	0.002	0.003
	723	0.005	0.009	0.015	0.02	0.021	0.021	0.022		723	0.001	0.007	0.011	0.015	0.02	0.017	0.021		723	0.005	0.009	0.015	0.019	0.02	0.021	0.021		723	0.003	0	0.001	0.003	0.003	0.002	0.003
	722	0.005	0.009	0.015	0.02	0.021	0.022	0.022		722	0.001	0.007	0.011	0.015	0.021	0.017	0.021		722	0.005	0.009	0.015	0.02	0.021	0.022	0.022		722	0.003	0	0.001	0.003	0.003	0.002	0.003
	721	0.005	0.01	0.016	0.021	0.022	0.022	0.022		721	0.001	0.007	0.011	0.016	0.021	0.017	0.021		721	0.005	0.009	0.015	0.02	0.021	0.022	0.022		721	0.003	0	0.001	0.003	0.003	0.002	0.003
	720	0.005	0.01	0.016	0.021	0.022	0.023	0.023		720	0.001	0.007	0.012	0.016	0.021	0.018	0.022		720	0.005	0.009	0.016	0.02	0.021	0.022	0.022		720	0.003	0	0.001	0.003	0.003	0.002	0.003
	719	0.005	0.01	0.016	0.021	0.022	0.023	0.023		719	0.001	0.007	0.012	0.016	0.021	0.018	0.022		719	0.005	0.01	0.016	0.021	0.022	0.023	0.023		719	0.003	0	0.001	0.003	0.003	0.002	0.003
	718	0.005	0.01	0.016	0.021	0.022	0.023	0.023		718	0.001	0.007	0.012	0.016	0.022	0.018	0.022		718	0.005	0.01	0.016	0.021	0.022	0.023	0.023		718	0.003	0	0.001	0.003	0.003	0.002	0.003
	717	0.005	0.01	0.017	0.022	0.023	0.024	0.024		717	0.001	0.007	0.012	0.017	0.022	0.018	0.023		717	0.005	0.01	0.016	0.021	0.022	0.023	0.023		717	0.003	0	0.001	0.003	0.003	0.002	0.003
	716	0.005	0.01	0.017	0.022	0.023	0.024	0.024		716	0.001	0.008	0.012	0.017	0.022	0.019	0.023		716	0.005	0.01	0.016	0.022	0.023	0.024	0.023		716	0.003	0	0.001	0.003	0.003	0.002	0.003
	715	0.005	0.01	0.017	0.022	0.024	0.024	0.024		715	0.001	0.008	0.013	0.017	0.022	0.019	0.023		715	0.005	0.01	0.017	0.022	0.023	0.024	0.024		715	0.003	0	0.001	0.003	0.003	0.002	0.003
	714	0.005	0.011	0.017	0.023	0.024	0.025	0.025		714	0.001	0.008	0.013	0.017	0.023	0.019	0.023		714	0.005	0.01	0.017	0.022	0.023	0.024	0.024		714	0.003	0	0.001	0.003	0.003	0.002	0.003
	713	0.005	0.011	0.018	0.023	0.024	0.025	0.025		713	0.001	0.008	0.013	0.018	0.023	0.019	0.024		713	0.005	0.01	0.017	0.023	0.024	0.025	0.024		713	0.003	0	0.001	0.003	0.003	0.002	0.003
	712	0.005	0.011	0.018	0.023	0.025	0.025	0.025		712	0.001	0.008	0.013	0.018	0.023	0.02	0.024		712	0.005	0.01	0.017	0.023	0.024	0.025	0.025		712	0.003	0	0.001	0.003	0.003	0.002	0.003
	711	0.005	0.011	0.018	0.024	0.025	0.026	0.026		711	0.001	0.008	0.013	0.018	0.023	0.02	0.024		711	0.005	0.011	0.017	0.023	0.024	0.025	0.025		711	0.003	0	0.001	0.003	0.003	0.002	0.003
	710	0.005	0.011	0.018	0.024	0.025	0.026	0.026		710	0.001	0.008	0.014	0.018	0.024	0.02	0.025		710	0.005	0.011	0.018	0.024	0.025	0.026	0.026		710	0.003	0	0.001	0.003	0.003	0.002	0.003
	709	0.005	0.011	0.019	0.024	0.026	0.026	0.027		709	0.001	0.008	0.014	0.019	0.024	0.021	0.025		709	0.005	0.011	0.018	0.024	0.025	0.026	0.026		709	0.003	0	0.001	0.003	0.003	0.002	0.003
	708	0.005	0.012	0.019	0.025	0.026	0.027	0.027		708	0.001	0.008	0.014	0.019	0.024	0.021	0.025		708	0.005	0.011	0.018	0.024	0.025	0.026	0.026		708	0.003	0	0.001	0.003	0.003	0.002	0.003
	707	0.005	0.012	0.019	0.025	0.026	0.027	0.027		707	0.001	0.009	0.014	0.019	0.025	0.021	0.025		707	0.005	0.011	0.018	0.024	0.026	0.027	0.027		707	0.003	0	0.001	0.003	0.003	0.002	0.003
	706	0.005	0.012	0.019	0.025	0.027	0.027	0.028		706	0.001	0.009	0.014	0.019	0.025	0.021	0.026		706	0.005	0.011	0.018	0.025	0.026	0.027	0.027		706	0.003	0	0.001	0.003	0.003	0.002	0.003
	705	0.006	0.012	0.02	0.026	0.027	0.028	0.028		705	0.001	0.009	0.015	0.02	0.025	0.022	0.026		705	0.005	0.011	0.019	0.025	0.026	0.027	0.027		705	0.003	0	0.001	0.003	0.003	0.002	0.003
	704	0.006	0.012	0.02	0.026	0.027	0.028	0.028		704	0.001	0.009	0.015	0.02	0.025	0.022	0.026		704	0.005	0.012	0.019	0.025	0.027	0.028	0.028		704	0.003	0	0.001	0.003	0.003	0.002	0.003
	703	0.006	0.012	0.02	0.026	0.028	0.028	0.029		703	0.001	0.009	0.015	0.02	0.026	0.022	0.027		703	0.005	0.012	0.019	0.026	0.027	0.028	0.028		703	0.003	0	0.001	0.003	0.003	0.002	0.003
	702	0.006	0.012	0.02	0.027	0.028	0.029	0.029		702	0.001	0.009	0.015	0.02	0.026	0.023	0.027		702	0.005	0.012	0.019	0.026	0.027	0.029	0.029		702	0.003	0	0.001	0.003	0.003	0.002	0.003
	701	0.006	0.013	0.021	0.027	0.028	0.029	0.029		701	0.001	0.009	0.015	0.021	0.026	0.023	0.028		701	0.005	0.012	0.02	0.026	0.028	0.029	0.029		701	0.003	0	0.001	0.003	0.003	0.002	0.003
	700	0.006	0.013	0.021	0.027	0.029	0.03	0.03		700	0.001	0.009	0.016	0.021	0.027	0.023	0.028		700	0.005	0.012	0.02	0.027	0.028	0.029	0.029		700	0.003	0.001	0.001	0.003	0.003	0.002	0.003
	699	0.006	0.013	0.021	0.028	0.029	0.03	0.03		699	0.001	0.009	0.016	0.021	0.027	0.024	0.028		699	0.005	0.012	0.02	0.027	0.028	0.03	0.03		699	0.003	0.001	0.001	0.003	0.003	0.002	0.003
	698	0.006	0.013	0.022	0.028	0.03	0.03	0.031		698	0.001	0.01	0.016	0.021	0.027	0.024	0.028		698	0.005	0.013	0.02	0.027	0.029	0.03	0.03		698	0.003	0.001	0.001	0.003	0.003	0.002	0.003
	697	0.006	0.013	0.022	0.029	0.03	0.031	0.031		697	0.001	0.01	0.016	0.022	0.028	0.024	0.028		697	0.005	0.013	0.02	0.028	0.029	0.031	0.031		697	0.003	0.001	0.001	0.003	0.003	0.002	0.003
	696	0.006	0.014	0.022	0.029	0.03	0.031	0.031		696	0.001	0.01	0.016	0.022	0.028	0.025	0.029		696	0.005	0.013	0.021	0.028	0.03	0.031	0.031		696	0.003	0.001	0.001	0.003	0.003	0.002	0.003
	695	0.006	0.014	0.023	0.029	0.031	0.032	0.032		695	0.001	0.01	0.017	0.022	0.028	0.025	0.029		695	0.005	0.013	0.021	0.028	0.03	0.031	0.031		695	0.003	0.001	0.001	0.003	0.003	0.002	0.003
	694	0.006	0.014	0.023	0.03	0.031	0.032	0.032		694	0.001	0.01	0.017	0.023	0.029	0.025	0.029		694	0.005	0.013	0.021	0.029	0.03	0.032	0.032		694	0.003	0.001	0.001	0.003	0.003	0.002	0.003
	693	0.006	0.014	0.023	0.03	0.031	0.032	0.032		693	0.001	0.01	0.017	0.023	0.029	0.026	0.03		693	0.005	0.013	0.021	0.029	0.031	0.032	0.032		693	0.003	0.001	0.001	0.003	0.003	0.002	0.003
	692	0.006	0.014	0.023	0.03	0.032	0.033	0.033		692	0.001	0.01	0.017	0.023	0.029	0.026	0.03		692	0.005	0.013	0.022	0.03	0.031	0.033	0.033		692	0.003	0.001	0.001	0.003	0.003	0.002	0.003
	691	0.006	0.015	0.024	0.031	0.032	0.033	0.033		691	0.001	0.01	0.018	0.023	0.029	0.026	0.03		691	0.005	0.014	0.022	0.03	0.031	0.033	0.033		691	0.003	0.001	0.001	0.003	0.003	0.002	0.003
	690	0.006	0.015	0.024	0.031	0.033	0.034	0.034		690	0.001	0.011	0.018	0.024	0.03	0.027	0.031		690	0.005	0.014	0.022	0.03	0.032	0.034	0.033		690	0.003	0.001	0.001	0.003	0.003	0.002	0.003
	689	0.006	0.015	0.024	0.031	0.033	0.034	0.034		689	0.001	0.011	0.018	0.024	0.03	0.027	0.031		689	0.005	0.014	0.022	0.031	0.032	0.034	0.034		689	0.003	0.001	0.001	0.003	0.003	0.002	0.003
	688	0.007	0.015	0.025	0.032	0.034	0.034	0.035		688	0.001	0.011	0.018	0.024	0.031	0.027	0.032		688	0.005	0.014	0.022	0.031	0.033	0.034	0.034		688	0.003	0.001	0.001	0.003	0.003	0.002	0.003
	687	0.007	0.015	0.025	0.032	0.034	0.035	0.035		687	0.001	0.011	0.018	0.025	0.031	0.028	0.032		687	0.005	0.014	0.023	0.031	0.033	0.035	0.035		687	0.003	0.001	0.001	0.003	0.003	0.002	0.003
	686	0.007	0.016	0.025	0.033	0.034	0.035	0.035		686	0.001	0.011	0.019	0.025	0.031	0.028	0.032		686	0.005	0.014	0.023	0.032	0.033	0.035	0.035		686	0.003	0.001	0.001	0.003	0.003	0.002	0.003
	685	0.007	0.016	0.026	0.033	0.035	0.036	0.036		685	0.001	0.012	0.019	0.025	0.032	0.028	0.033		685	0.005	0.015	0.023	0.032	0.034	0.036	0.036		685	0.003	0.001	0.001	0.003	0.003	0.002	0.003
	684	0.007	0.016	0.026	0.033	0.035	0.036	0.036		684	0.001	0.012	0.019	0.025	0.032	0.029	0.033		684	0.005	0.015	0.023	0.032	0.034	0.036	0.036		684	0.003	0.001	0.001	0.003	0.003	0.002	0.003
	683	0.007	0.016	0.026	0.034	0.036	0.037	0.037		683	0.001	0.012	0.019	0.026	0.032	0.029	0.033		683	0.005	0.015	0.024	0.033	0.034	0.037	0.036		683	0.003	0.001	0.001	0.003	0.003	0.002	0.003
	682	0.007	0.016	0.027	0.034	0.036	0.037	0.037		682	0.001	0.012	0.02	0.026	0.033	0.03	0.034		682	0.005	0.015	0.024	0.033	0.034	0.037	0.037		682	0.003	0.001	0.001	0.003	0.003	0.002	0.003
	681	0.007	0.017	0.027	0.035	0.037	0.038	0.038		681	0.001	0.012	0.02	0.026	0.033	0.03	0.034		681	0.005	0.015	0.024	0.034	0.035	0.037	0.037		681	0.003	0.001	0.001	0.003	0.003	0.002	0.003
	680	0.007	0.017	0.027	0.035	0.037	0.038	0.038		680	0.001	0.012	0.02	0.027	0.033	0.03	0.035		680	0.005	0.015	0.024	0.034	0.036	0.038	0.038		680	0.003	0.001	0.001	0.003	0.003	0.002	0.003
	679	0.007	0.017	0.028	0.036	0.038	0.038	0.039		679	0.001	0.012	0.021	0.027	0.034	0.031	0.035		679	0.005	0.016	0.024	0.034	0.036	0.038	0.038		679	0.003	0.001	0.001	0.003	0.003	0.002	0.003
	678	0.007	0.017	0.028	0.036	0.038	0.039	0.039		678	0.001	0.013	0.021	0.027	0.034	0.031	0.035		678	0.005	0.016	0.024	0.035	0.037	0.039	0.039		678	0.003	0.001	0.001	0.003	0.003	0.002	0.003
	677	0.007	0.018	0.028	0.037	0.039	0.04	0.04		677	0.001	0.013	0.021	0.028	0.034	0.032	0.036		677	0.005	0.016	0.025	0.035	0.037	0.039	0.039		677	0.003	0.001	0.001	0.003	0.003	0.002	0.003
	676	0.007	0.018	0.029	0.037	0.039	0.04	0.04		676	0.001	0.013	0.021	0.028	0.035	0.032	0.036		676	0.005	0.016	0.025	0.036	0.037	0.04	0.039		676	0.003	0.001	0.001	0.004	0.003	0.002	0.003
	675	0.007	0.018	0.029	0.038	0.04	0.041	0.041		675	0.001	0.013	0.022	0.028	0.035	0.032	0.037		675	0.005	0.016	0.025	0.036	0.038	0.04	0.04		675	0.003	0.001	0.001	0.004	0.003	0.002	0.003
	674	0.007	0.018	0.03	0.038	0.04	0.041	0.041		674	0.001	0.013	0.022	0.029	0.036	0.033	0.037		674	0.005	0.017	0.026	0.036	0.038	0.04	0.04		674	0.003	0.001	0.001	0.004	0.003	0.002	0.003
	673	0.007	0.019	0.03	0.039	0.041	0.042	0.042		673	0.001	0.014	0.022	0.029	0.036	0.033	0.037		673	0.005	0.017	0.026	0.037	0.039	0.041	0.0409		673	0.003	0.001	0.001	0.004	0.003	0.002	0.003
	672	0.007	0.019	0.03	0.039	0.041	0.042	0.042		672	0.001	0.014	0.022	0.03	0.037	0.034	0.038		672	0.005	0.017	0.027	0.037	0.039	0.041	0.041		672	0.003	0.001	0.001	0.004	0.003	0.002	0.003
	671	0.007	0.019	0.031	0.04	0.042	0.043	0.043		671	0.001	0.014	0.023	0.03	0.037	0.034	0.038		671	0.005	0.017	0.027	0.038	0.04	0.042	0.042		671	0.003	0.001	0.001	0.004	0.003	0.002	0.003
	670	0.007	0.019	0.031	0.04	0.042	0.043	0.044		670	0.001	0.014	0.023	0.03	0.038	0.035	0.039		670	0.005	0.017	0.027	0.038	0.04	0.042	0.042		670	0.003	0.001	0.001	0.004	0.003	0.002	0.003
	669	0.007	0.02	0.032	0.041	0.043	0.044	0.044		669	0.001	0.014	0.023	0.031	0.038	0.035	0.039		669	0.005	0.018	0.027	0.038	0.04	0.043	0.043		669	0.003	0.001	0.001	0.004	0.003	0.002	0.003
	668	0.007	0.02	0.032	0.041	0.043	0.045	0.045		668	0.001	0.015	0.024	0.031	0.038	0.035	0.04		668	0.005	0.018	0.028	0.039	0.041	0.043	0.043		668	0.003	0.001	0.001	0.004	0.003	0.002	0.003
	667	0.007	0.02	0.032	0.042	0.044	0.045	0.045		667	0.001	0.015	0.024	0.032	0.039	0.036	0.04		667	0.005	0.018	0.028	0.039	0.041	0.044	0.044		667	0.003	0.001	0.001	0.004	0.003	0.002	0.003
	666	0.007	0.02	0.033	0.043	0.045	0.046	0.046		666	0.001	0.015	0.024	0.032	0.039	0.036	0.041		666	0.005	0.018	0.028	0.04	0.042	0.044	0.044		666	0.003	0.001	0.001	0.004	0.003	0.002	0.003
	665	0.007	0.021	0.033	0.043	0.045	0.047	0.047		665	0.001	0.015	0.025	0.032	0.04	0.037	0.041		665	0.005	0.018	0.029	0.04	0.042	0.045	0.045		665	0.003	0.001	0.001	0.004	0.003	0.002	0.003
	664	0.007	0.021	0.034	0.044	0.046	0.047	0.047		664	0.001	0.015	0.025	0.033	0.04	0.037	0.042		664	0.005	0.019	0.029	0.041	0.043	0.045	0.045		664	0.003	0.001	0.001	0.004	0.003	0.003	0.004
	663	0.007	0.021	0.034	0.044	0.047	0.048	0.048		663	0.001	0.016	0.025	0.033	0.041	0.038	0.042		663	0.005	0.019	0.029	0.041	0.043	0.046	0.046		663	0.003	0.001	0.001	0.004	0.003	0.003	0.004
	662	0.007	0.022	0.035	0.045	0.047	0.048	0.049		662	0.001	0.016	0.026	0.034	0.041	0.038	0.043		662	0.005	0.019	0.03	0.042	0.044	0.047	0.046		662	0.003	0.001	0.001	0.004	0.003	0.003	0.004
	661	0.007	0.022	0.035	0.046	0.049	0.049	0.049		661	0.001	0.016	0.026	0.034	0.042	0.039	0.043		661	0.005	0.019	0.03	0.042	0.044	0.047	0.047		661	0.003	0.001	0.001	0.004	0.003	0.003	0.004
	660	0.007	0.023	0.036	0.046	0.049	0.05	0.05		660	0.001	0.016	0.026	0.035	0.042	0.04	0.044		660	0.005	0.02	0.03	0.043	0.045	0.048	0.048		660	0.003	0.001	0.001	0.004	0.003	0.003	0.004
	659	0.007	0.023	0.037	0.047	0.049	0.051	0.051		659	0.001	0.017	0.027	0.035	0.043	0.04	0.044		659	0.005	0.02	0.031	0.043	0.046	0.048	0.048		659	0.003	0.001	0.001	0.004	0.003	0.003	0.004
	658	0.007	0.023	0.037	0.048	0.05	0.051	0.052		658	0.001	0.017	0.027	0.036	0.044	0.041	0.045		658	0.005	0.02	0.031	0.044	0.046	0.049	0.049		658	0.003	0.001	0.001	0.004	0.003	0.003	0.004
	657	0.007	0.024	0.038	0.048	0.051	0.052	0.052		657	0.001	0.017	0.028	0.036	0.044	0.041	0.045		657	0.005	0.021	0.032	0.044	0.047	0.05	0.049		657	0.003	0.001	0.001	0.004	0.003	0.003	0.004
	656	0.007	0.024	0.038	0.049	0.052	0.053	0.053		656	0.001	0.018	0.028	0.037	0.045	0.042	0.046		656	0.005	0.021	0.032	0.045	0.047	0.05	0.05		656	0.003	0.001	0.001	0.004	0.003	0.003	0.004
	655	0.007	0.024	0.039	0.05	0.053	0.054	0.054		655	0.001	0.018	0.029	0.037	0.045	0.043	0.047		655	0.005	0.021	0.033	0.046	0.048	0.051	0.051		655	0.003	0.001	0.001	0.004	0.003	0.003	0.004
	654	0.007	0.025	0.039	0.051	0.053	0.055	0.055		654	0.001	0.018	0.029	0.038	0.046	0.043	0.047		654	0.005	0.022	0.033	0.046	0.049	0.052	0.051		654	0.003	0.001	0.001	0.004	0.003	0.003	0.004
	653	0.007	0.025	0.04	0.052	0.054	0.056	0.056		653	0.001	0.018	0.029	0.038	0.047	0.044	0.048		653	0.005	0.022	0.034	0.047	0.049	0.052	0.052		653	0.003	0.001	0.001	0.004	0.003	0.003	0.004
	652	0.007	0.026	0.041	0.052	0.055	0.057	0.057		652	0.001	0.019	0.03	0.039	0.047	0.044	0.049		652	0.005	0.022	0.034	0.048	0.05	0.053	0.053		652	0.003	0.001	0.001	0.004	0.003	0.003	0.004
	651	0.007	0.026	0.041	0.053	0.056	0.057	0.058		651	0.001	0.019	0.03	0.04	0.048	0.045	0.049		651	0.005	0.023	0.035	0.048	0.051	0.054	0.054		651	0.003	0.001	0.001	0.004	0.003	0.003	0.004
	650	0.007	0.027	0.042	0.054	0.057	0.058	0.059		650	0.001	0.019	0.031	0.04	0.048	0.046	0.05		650	0.005	0.023	0.035	0.049	0.051	0.054	0.054		650	0.003	0.001	0.001	0.004	0.003	0.003	0.004
	649	0.007	0.027	0.043	0.055	0.058	0.059	0.06		649	0.001	0.02	0.031	0.041	0.049	0.047	0.051		649	0.005	0.023	0.035	0.049	0.052	0.055	0.055		649	0.003	0.001	0.001	0.004	0.003	0.003	0.004
	648	0.007	0.028	0.044	0.056	0.059	0.06	0.061		648	0.001	0.02	0.032	0.042	0.05	0.047	0.052		648	0.005	0.024	0.036	0.05	0.053	0.056	0.056		648	0.003	0.001	0.001	0.004	0.003	0.003	0.004
	647	0.007	0.028	0.044	0.057	0.06	0.061	0.062		647	0.001	0.021	0.033	0.042	0.051	0.048	0.052		647	0.005	0.024	0.036	0.051	0.053	0.057	0.057		647	0.003	0.001	0.001	0.004	0.003	0.003	0.004
	646	0.007	0.029	0.045	0.058	0.061	0.062	0.063		646	0.001	0.021	0.033	0.043	0.052	0.049	0.053		646	0.005	0.025	0.037	0.052	0.054	0.057	0.057		646	0.003	0.001	0.001	0.004	0.004	0.003	0.004
	645	0.007	0.029	0.046	0.059	0.062	0.064	0.064		645	0.001	0.021	0.034	0.044	0.052	0.05	0.054		645	0.005	0.025	0.038	0.052	0.055	0.058	0.058		645	0.003	0.001	0.001	0.004	0.004	0.003	0.004
	644	0.007	0.03	0.047	0.06	0.063	0.065	0.065		644	0.001	0.022	0.034	0.044	0.053	0.051	0.055		644	0.005	0.025	0.038	0.053	0.056	0.059	0.059		644	0.003	0.001	0.001	0.004	0.004	0.004	0.004
	643	0.007	0.031	0.048	0.061	0.064	0.066	0.066		643	0.001	0.022	0.035	0.045	0.054	0.052	0.056		643	0.005	0.025	0.039	0.054	0.057	0.06	0.06		643	0.003	0.001	0.001	0.004	0.004	0.004	0.006
	642	0.007	0.031	0.049	0.062	0.065	0.067	0.067		642	0.001	0.023	0.036	0.046	0.055	0.053	0.057		642	0.005	0.026	0.039	0.055	0.057	0.061	0.061		642	0.003	0.001	0.001	0.004	0.004	0.004	0.006
	641	0.007	0.032	0.05	0.063	0.067	0.068	0.069		641	0.001	0.023	0.036	0.047	0.056	0.054	0.058		641	0.005	0.026	0.04	0.056	0.058	0.062	0.062		641	0.003	0.001	0.001	0.004	0.004	0.004	0.006
	640	0.007	0.033	0.05	0.065	0.068	0.07	0.07		640	0.001	0.024	0.037	0.048	0.057	0.055	0.059		640	0.005	0.027	0.041	0.057	0.059	0.063	0.063		640	0.003	0.001	0.001	0.004	0.004	0.006	0.006
	639	0.007	0.033	0.052	0.066	0.069	0.071	0.071		639	0.001	0.024	0.038	0.049	0.058	0.056	0.06		639	0.005	0.027	0.041	0.057	0.06	0.064	0.064		639	0.003	0.001	0.001	0.005	0.004	0.006	0.007
	638	0.007	0.034	0.053	0.067	0.071	0.072	0.073		638	0.001	0.025	0.038	0.05	0.059	0.057	0.061		638	0.005	0.028	0.042	0.058	0.061	0.065	0.065		638	0.003	0.001	0.001	0.005	0.004	0.006	0.007
	637	0.007	0.035	0.054	0.069	0.072	0.074	0.074		637	0.001	0.025	0.039	0.051	0.06	0.058	0.062		637	0.005	0.029	0.043	0.059	0.062	0.066	0.066		637	0.003	0.001	0.001	0.005	0.005	0.007	0.009
	636	0.007	0.036	0.055	0.07	0.074	0.076	0.076		636	0.001	0.026	0.04	0.052	0.061	0.059	0.063		636	0.005	0.028	0.043	0.06	0.063	0.067	0.067		636	0.004	0.001	0.001	0.005	0.005	0.009	0.009
	635	0.007	0.037	0.056	0.071	0.075	0.077	0.078		635	0.001	0.026	0.041	0.053	0.063	0.06	0.065		635	0.005	0.029	0.044	0.061	0.064	0.068	0.068		635	0.004	0.001	0.002	0.006	0.005	0.009	0.01
	634	0.007	0.038	0.058	0.073	0.077	0.079	0.079		634	0.001	0.027	0.042	0.054	0.064	0.062	0.066		634	0.005	0.03	0.045	0.062	0.065	0.069	0.069		634	0.004	0.001	0.002	0.006	0.007	0.01	0.01
	633	0.007	0.038	0.059	0.075	0.079	0.081	0.081		633	0.001	0.028	0.043	0.055	0.065	0.063	0.067		633	0.005	0.03	0.046	0.063	0.067	0.07	0.07		633	0.004	0.002	0.003	0.007	0.007	0.011	0.011
	632	0.007	0.04	0.061	0.077	0.081	0.083	0.083		632	0.001	0.028	0.044	0.057	0.067	0.064	0.069		632	0.005	0.031	0.047	0.064	0.068	0.072	0.071		632	0.004	0.002	0.003	0.008	0.008	0.014	0.013
	631	0.007	0.041	0.062	0.079	0.082	0.085	0.085		631	0.001	0.029	0.045	0.058	0.068	0.066	0.07		631	0.005	0.031	0.048	0.066	0.069	0.073	0.073		631	0.004	0.003	0.004	0.008	0.009	0.015	0.015
	630	0.007	0.042	0.064	0.08	0.085	0.087	0.087		630	0.001	0.03	0.046	0.06	0.069	0.067	0.072		630	0.005	0.032	0.049	0.067	0.07	0.074	0.074		630	0.004	0.004	0.005	0.01	0.01	0.018	0.017
	629	0.007	0.043	0.065	0.082	0.086	0.089	0.089		629	0.001	0.031	0.047	0.061	0.071	0.069	0.073		629	0.005	0.033	0.05	0.068	0.072	0.075	0.075		629	0.004	0.005	0.007	0.011	0.012	0.021	0.019
	628	0.007	0.044	0.067	0.085	0.089	0.091	0.092		628	0.001	0.032	0.049	0.063	0.073	0.071	0.075		628	0.005	0.033	0.051	0.069	0.073	0.077	0.077		628	0.004	0.006	0.008	0.013	0.013	0.025	0.022
	627	0.007	0.045	0.069	0.087	0.091	0.093	0.094		627	0.001	0.033	0.05	0.064	0.074	0.073	0.077		627	0.005	0.034	0.052	0.071	0.074	0.078	0.078		627	0.004	0.006	0.011	0.015	0.015	0.029	0.026
	626	0.007	0.047	0.071	0.089	0.094	0.096	0.097		626	0.001	0.034	0.051	0.066	0.076	0.075	0.079		626	0.005	0.035	0.053	0.072	0.076	0.08	0.08		626	0.004	0.008	0.014	0.018	0.019	0.033	0.03
	625	0.007	0.048	0.073	0.091	0.096	0.098	0.099		625	0.001	0.034	0.053	0.068	0.078	0.076	0.081		625	0.005	0.036	0.054	0.074	0.077	0.081	0.081		625	0.004	0.011	0.017	0.021	0.023	0.039	0.035
	624	0.008	0.05	0.075	0.094	0.099	0.101	0.102		624	0.001	0.036	0.054	0.07	0.08	0.079	0.083		624	0.005	0.037	0.055	0.075	0.079	0.083	0.083		624	0.004	0.013	0.021	0.025	0.027	0.045	0.04
	623	0.008	0.051	0.077	0.097	0.101	0.104	0.105		623	0.001	0.037	0.056	0.072	0.082	0.081	0.085		623	0.005	0.038	0.056	0.077	0.081	0.085	0.085		623	0.004	0.016	0.025	0.029	0.031	0.052	0.047
	622	0.008	0.053	0.079	0.099	0.104	0.107	0.108		622	0.001	0.038	0.058	0.074	0.085	0.083	0.087		622	0.005	0.038	0.058	0.079	0.083	0.087	0.086		622	0.004	0.019	0.03	0.034	0.036	0.06	0.054
	621	0.008	0.055	0.082	0.102	0.108	0.11	0.111		621	0.001	0.039	0.059	0.076	0.087	0.085	0.09		621	0.005	0.039	0.059	0.08	0.085	0.089	0.088		621	0.004	0.023	0.035	0.04	0.042	0.07	0.063
	620	0.008	0.056	0.084	0.105	0.111	0.114	0.114		620	0.001	0.04	0.061	0.078	0.089	0.088	0.092		620	0.005	0.04	0.061	0.082	0.086	0.091	0.09		620	0.004	0.027	0.042	0.046	0.05	0.081	0.073
	619	0.008	0.058	0.087	0.109	0.114	0.117	0.118		619	0.001	0.042	0.063	0.081	0.092	0.091	0.095		619	0.005	0.042	0.062	0.084	0.089	0.093	0.093		619	0.004	0.032	0.049	0.054	0.058	0.093	0.082
	618	0.008	0.06	0.09	0.112	0.118	0.121	0.121		618	0.001	0.043	0.065	0.083	0.095	0.093	0.098		618	0.005	0.043	0.064	0.086	0.091	0.095	0.095		618	0.004	0.037	0.06	0.062	0.067	0.11	0.095
	617	0.008	0.062	0.092	0.115	0.121	0.125	0.125		617	0.001	0.045	0.067	0.086	0.097	0.096	0.1		617	0.005	0.044	0.065	0.089	0.093	0.097	0.097		617	0.004	0.043	0.066	0.073	0.077	0.121	0.108
	616	0.008	0.064	0.095	0.119	0.125	0.129	0.129		616	0.001	0.046	0.07	0.089	0.1	0.099	0.103		616	0.006	0.045	0.067	0.091	0.095	0.1	0.1		616	0.004	0.049	0.075	0.083	0.089	0.126	0.123
	615	0.008	0.067	0.099	0.123	0.129	0.133	0.133		615	0.001	0.048	0.072	0.092	0.103	0.102	0.107		615	0.006	0.047	0.069	0.093	0.098	0.102	0.102		615	0.004	0.056	0.086	0.095	0.101	0.136	0.137
	614	0.008	0.069	0.102	0.127	0.134	0.137	0.138		614	0.001	0.049	0.074	0.095	0.107	0.106	0.11		614	0.006	0.048	0.071	0.096	0.101	0.105	0.105		614	0.004	0.064	0.097	0.107	0.112	0.152	0.153
	613	0.008	0.072	0.105	0.131	0.138	0.141	0.142		613	0.001	0.051	0.077	0.098	0.11	0.109	0.113		613	0.006	0.049	0.073	0.098	0.103	0.108	0.108		613	0.005	0.071	0.108	0.119	0.129	0.17	0.171
	612	0.008	0.074	0.109	0.136	0.142	0.146	0.147		612	0.001	0.053	0.08	0.101	0.113	0.113	0.117		612	0.006	0.051	0.075	0.101	0.106	0.111	0.111		612	0.005	0.078	0.12	0.133	0.143	0.189	0.19
	611	0.008	0.077	0.113	0.14	0.147	0.151	0.152		611	0.001	0.055	0.082	0.105	0.117	0.117	0.121		611	0.006	0.053	0.077	0.104	0.109	0.114	0.114		611	0.005	0.087	0.133	0.15	0.159	0.209	0.211
	610	0.008	0.079	0.116	0.145	0.152	0.156	0.157		610	0.001	0.057	0.085	0.109	0.121	0.121	0.125		610	0.006	0.054	0.08	0.107	0.112	0.118	0.117		610	0.005	0.097	0.146	0.165	0.177	0.231	0.233
	609	0.008	0.082	0.12	0.149	0.157	0.161	0.162		609	0.001	0.059	0.088	0.112	0.125	0.125	0.129		609	0.006	0.056	0.082	0.11	0.115	0.121	0.121		609	0.005	0.107	0.16	0.182	0.196	0.254	0.256
	608	0.008	0.085	0.124	0.154	0.162	0.166	0.167		608	0.001	0.061	0.091	0.116	0.129	0.129	0.133		608	0.006	0.058	0.085	0.113	0.119	0.125	0.124		608	0.005	0.116	0.176	0.199	0.216	0.278	0.279
	607	0.008	0.088	0.128	0.159	0.167	0.172	0.172		607	0.001	0.064	0.095	0.12	0.133	0.133	0.138		607	0.006	0.06	0.087	0.116	0.122	0.128	0.128		607	0.005	0.126	0.19	0.218	0.235	0.301	0.302
	606	0.008	0.091	0.133	0.164	0.173	0.177	0.178		606	0.001	0.066	0.098	0.125	0.138	0.138	0.142		606	0.006	0.062	0.09	0.12	0.126	0.1321	0.132		606	0.005	0.136	0.205	0.238	0.257	0.325	0.327
	605	0.008	0.094	0.137	0.17	0.178	0.183	0.184		605	0.001	0.068	0.101	0.129	0.142	0.143	0.147		605	0.006	0.064	0.093	0.124	0.13	0.136	0.136		605	0.005	0.147	0.221	0.258	0.277	0.349	0.35
	604	0.009	0.097	0.141	0.175	0.184	0.189	0.189		604	0.001	0.071	0.105	0.133	0.147	0.147	0.152		604	0.006	0.066	0.096	0.127	0.134	0.14	0.14		604	0.005	0.157	0.235	0.277	0.298	0.373	0.375
	603	0.009	0.1	0.146	0.18	0.19	0.195	0.196		603	0.001	0.074	0.109	0.138	0.152	0.153	0.157		603	0.006	0.068	0.099	0.131	0.138	0.145	0.145		603	0.005	0.167	0.25	0.296	0.318	0.396	0.398
	602	0.009	0.104	0.151	0.186	0.196	0.201	0.202		602	0.002	0.076	0.112	0.143	0.157	0.158	0.162		602	0.007	0.07	0.102	0.136	0.142	0.15	0.149		602	0.005	0.177	0.265	0.316	0.34	0.42	0.421
	601	0.009	0.107	0.155	0.192	0.202	0.207	0.208		601	0.002	0.079	0.116	0.148	0.162	0.163	0.167		601	0.007	0.073	0.106	0.14	0.147	0.154	0.154		601	0.005	0.187	0.28	0.335	0.36	0.442	0.443
	600	0.009	0.111	0.16	0.198	0.208	0.213	0.214		600	0.002	0.082	0.121	0.153	0.167	0.169	0.173		600	0.007	0.075	0.11	0.144	0.152	0.159	0.159		600	0.005	0.197	0.294	0.353	0.38	0.463	0.465
	599	0.009	0.114	0.165	0.203	0.214	0.219	0.22		599	0.002	0.085	0.125	0.159	0.173	0.174	0.179		599	0.007	0.078	0.113	0.149	0.157	0.165	0.164		599	0.005	0.206	0.31	0.372	0.399	0.482	0.484
	598	0.009	0.118	0.17	0.209	0.22	0.226	0.227		598	0.002	0.088	0.129	0.164	0.179	0.18	0.184		598	0.007	0.081	0.117	0.154	0.162	0.169	0.17		598	0.005	0.215	0.32	0.389	0.418	0.5	0.502
	597	0.009	0.121	0.175	0.215	0.226	0.233	0.233		597	0.002	0.091	0.134	0.17	0.185	0.186	0.19		597	0.007	0.084	0.121	0.159	0.167	0.174	0.175		597	0.005	0.223	0.332	0.406	0.436	0.517	0.518
	596	0.009	0.125	0.18	0.221	0.233	0.239	0.24		596	0.002	0.094	0.138	0.175	0.191	0.192	0.197		596	0.008	0.087	0.125	0.164	0.172	0.181	0.181		596	0.005	0.23	0.343	0.42	0.451	0.532	0.533
	595	0.009	0.128	0.185	0.228	0.239	0.245	0.247		595	0.002	0.098	0.143	0.181	0.197	0.199	0.203		595	0.008	0.09	0.13	0.17	0.178	0.187	0.187		595	0.005	0.237	0.353	0.434	0.465	0.537	0.545
	594	0.009	0.132	0.19	0.234	0.246	0.252	0.253		594	0.002	0.101	0.148	0.187	0.203	0.205	0.209		594	0.008	0.093	0.134	0.175	0.184	0.193	0.193		594	0.005	0.244	0.362	0.445	0.478	0.544	0.555
	593	0.01	0.136	0.196	0.24	0.252	0.259	0.26		593	0.002	0.104	0.152	0.193	0.209	0.212	0.216		593	0.008	0.096	0.138	0.181	0.19	0.2	0.199		593	0.005	0.249	0.37	0.456	0.489	0.553	0.563
	592	0.01	0.14	0.201	0.246	0.259	0.265	0.267		592	0.002	0.108	0.157	0.2	0.216	0.218	0.223		592	0.008	0.1	0.143	0.187	0.196	0.206	0.206		592	0.005	0.253	0.377	0.464	0.498	0.562	0.57
	591	0.01	0.143	0.206	0.252	0.265	0.272	0.274		591	0.002	0.111	0.162	0.206	0.222	0.225	0.229		591	0.008	0.103	0.148	0.193	0.202	0.213	0.213		591	0.005	0.257	0.382	0.471	0.505	0.569	0.574
	590	0.01	0.147	0.211	0.259	0.272	0.279	0.28		590	0.003	0.115	0.168	0.212	0.229	0.232	0.236		590	0.008	0.107	0.153	0.199	0.209	0.22	0.22		590	0.005	0.26	0.386	0.477	0.51	0.573	0.577
	589	0.01	0.151	0.217	0.265	0.278	0.286	0.287		589	0.003	0.119	0.173	0.219	0.236	0.239	0.243		589	0.009	0.11	0.158	0.205	0.216	0.227	0.227		589	0.005	0.262	0.39	0.48	0.515	0.575	0.575
	588	0.01	0.155	0.222	0.271	0.285	0.292	0.294		588	0.003	0.123	0.178	0.226	0.243	0.246	0.251		588	0.009	0.114	0.163	0.212	0.222	0.234	0.234		588	0.005	0.264	0.392	0.482	0.518	0.574	0.573
	587	0.01	0.158	0.227	0.277	0.291	0.299	0.3		587	0.003	0.126	0.184	0.232	0.25	0.254	0.258		587	0.009	0.118	0.168	0.218	0.229	0.242	0.241		587	0.005	0.265	0.393	0.482	0.518	0.571	0.567
	586	0.011	0.162	0.232	0.283	0.298	0.306	0.307		586	0.003	0.13	0.189	0.239	0.257	0.261	0.265		586	0.009	0.122	0.174	0.225	0.237	0.249	0.248		586	0.005	0.265	0.392	0.48	0.515	0.566	0.562
	585	0.011	0.166	0.238	0.29	0.304	0.312	0.314		585	0.003	0.134	0.194	0.246	0.264	0.268	0.273		585	0.009	0.126	0.179	0.232	0.244	0.257	0.256		585	0.005	0.263	0.39	0.477	0.512	0.559	0.554
	584	0.011	0.17	0.243	0.296	0.311	0.319	0.32		584	0.003	0.138	0.2	0.253	0.271	0.276	0.28		584	0.009	0.13	0.185	0.239	0.251	0.264	0.264		584	0.005	0.261	0.387	0.472	0.507	0.551	0.543
	583	0.011	0.173	0.248	0.302	0.317	0.325	0.327		583	0.003	0.142	0.205	0.26	0.279	0.283	0.288		583	0.01	0.134	0.191	0.246	0.259	0.272	0.272		583	0.005	0.258	0.383	0.465	0.499	0.541	0.532
	582	0.011	0.177	0.253	0.308	0.323	0.332	0.333		582	0.004	0.146	0.211	0.267	0.286	0.291	0.295		582	0.01	0.138	0.196	0.253	0.266	0.28	0.279		582	0.005	0.254	0.378	0.458	0.491	0.53	0.519
	581	0.012	0.181	0.258	0.314	0.33	0.338	0.34		581	0.004	0.15	0.217	0.274	0.293	0.298	0.303		581	0.01	0.142	0.202	0.261	0.274	0.288	0.287		581	0.005	0.251	0.372	0.449	0.481	0.518	0.506
	580	0.012	0.184	0.263	0.32	0.336	0.344	0.346		580	0.004	0.154	0.222	0.281	0.3	0.306	0.31		580	0.01	0.146	0.208	0.268	0.281	0.296	0.295		580	0.005	0.245	0.366	0.438	0.471	0.504	0.492
	579	0.012	0.188	0.268	0.325	0.342	0.351	0.353		579	0.004	0.158	0.228	0.289	0.308	0.314	0.318		579	0.01	0.151	0.214	0.275	0.289	0.304	0.303		579	0.005	0.24	0.358	0.428	0.46	0.491	0.477
	578	0.012	0.192	0.273	0.331	0.348	0.357	0.359		578	0.004	0.162	0.234	0.296	0.315	0.321	0.325		578	0.01	0.155	0.22	0.283	0.297	0.312	0.311		578	0.005	0.235	0.35	0.416	0.447	0.476	0.462
	577	0.012	0.195	0.278	0.337	0.354	0.363	0.365		577	0.004	0.166	0.239	0.303	0.323	0.329	0.333		577	0.01	0.159	0.23	0.29	0.305	0.32	0.319		577	0.005	0.229	0.34	0.404	0.435	0.461	0.446
	576	0.012	0.199	0.283	0.342	0.36	0.369	0.371		576	0.004	0.17	0.245	0.31	0.33	0.336	0.34		576	0.011	0.164	0.23	0.297	0.312	0.328	0.327		576	0.007	0.222	0.331	0.392	0.421	0.444	0.431
	575	0.013	0.202	0.288	0.348	0.366	0.375	0.377		575	0.004	0.174	0.251	0.317	0.337	0.344	0.348		575	0.011	0.168	0.237	0.305	0.32	0.336	0.335		575	0.007	0.215	0.321	0.379	0.407	0.429	0.442
	574	0.013	0.206	0.293	0.354	0.372	0.381	0.383		574	0.005	0.178	0.256	0.324	0.344	0.351	0.355		574	0.011	0.172	0.243	0.312	0.328	0.344	0.343		574	0.007	0.208	0.311	0.366	0.393	0.44	0.416
	573	0.013	0.209	0.298	0.359	0.377	0.387	0.389		573	0.005	0.182	0.262	0.331	0.351	0.359	0.363		573	0.011	0.176	0.249	0.319	0.336	0.352	0.351		573	0.007	0.202	0.302	0.353	0.38	0.414	0.425
	572	0.013	0.213	0.302	0.365	0.383	0.393	0.395		572	0.005	0.186	0.267	0.338	0.358	0.366	0.37		572	0.011	0.181	0.255	0.327	0.343	0.36	0.359		572	0.005	0.195	0.293	0.342	0.368	0.401	0.402
	571	0.013	0.216	0.307	0.37	0.389	0.399	0.401		571	0.005	0.19	0.272	0.345	0.365	0.373	0.377		571	0.011	0.185	0.261	0.334	0.351	0.367	0.367		571	0.005	0.188	0.283	0.33	0.355	0.387	0.388
	570	0.013	0.219	0.311	0.375	0.394	0.404	0.406		570	0.005	0.193	0.278	0.351	0.372	0.38	0.384		570	0.011	0.189	0.266	0.341	0.358	0.375	0.374		570	0.005	0.181	0.273	0.317	0.342	0.372	0.373
	569	0.014	0.222	0.316	0.38	0.4	0.41	0.412		569	0.005	0.197	0.283	0.358	0.379	0.387	0.391		569	0.012	0.193	0.272	0.348	0.366	0.383	0.382		569	0.005	0.174	0.262	0.306	0.33	0.358	0.36
	568	0.014	0.226	0.32	0.385	0.405	0.415	0.418		568	0.005	0.201	0.288	0.364	0.386	0.394	0.398		568	0.012	0.197	0.277	0.355	0.373	0.39	0.389		568	0.005	0.168	0.254	0.295	0.318	0.346	0.347
	567	0.014	0.229	0.325	0.39	0.41	0.421	0.423		567	0.005	0.205	0.293	0.371	0.392	0.401	0.405		567	0.012	0.201	0.283	0.362	0.38	0.398	0.396		567	0.005	0.162	0.245	0.284	0.307	0.334	0.335
	566	0.014	0.232	0.329	0.395	0.416	0.426	0.428		566	0.005	0.208	0.298	0.377	0.399	0.407	0.411		566	0.012	0.205	0.288	0.368	0.387	0.404	0.403		566	0.005	0.156	0.236	0.274	0.296	0.321	0.323
	565	0.014	0.235	0.333	0.4	0.421	0.431	0.434		565	0.006	0.212	0.303	0.383	0.405	0.417	0.418		565	0.012	0.209	0.293	0.375	0.394	0.411	0.41		565	0.005	0.15	0.227	0.265	0.287	0.31	0.312
	564	0.014	0.238	0.338	0.405	0.426	0.437	0.439		564	0.006	0.215	0.308	0.389	0.411	0.42	0.424		564	0.012	0.213	0.298	0.381	0.4	0.418	0.417		564	0.005	0.145	0.22	0.257	0.278	0.301	0.302
	563	0.014	0.241	0.342	0.41	0.43	0.442	0.444		563	0.006	0.218	0.312	0.395	0.417	0.426	0.43		563	0.012	0.216	0.304	0.387	0.407	0.425	0.424		563	0.005	0.14	0.213	0.248	0.269	0.291	0.293
	562	0.014	0.244	0.346	0.414	0.436	0.446	0.449		562	0.006	0.222	0.317	0.401	0.423	0.432	0.437		562	0.012	0.22	0.309	0.394	0.413	0.432	0.43		562	0.005	0.136	0.206	0.241	0.26	0.284	0.286
	561	0.015	0.247	0.35	0.419	0.44	0.451	0.454		561	0.006	0.225	0.322	0.407	0.429	0.438	0.442		561	0.013	0.224	0.313	0.4	0.42	0.437	0.437		561	0.005	0.131	0.199	0.234	0.254	0.278	0.279
	560	0.015	0.25	0.354	0.423	0.445	0.456	0.458		560	0.006	0.228	0.326	0.412	0.434	0.444	0.448		560	0.013	0.227	0.318	0.405	0.426	0.444	0.443		560	0.005	0.127	0.193	0.229	0.248	0.271	0.272
	559	0.015	0.253	0.357	0.427	0.449	0.461	0.463		559	0.006	0.231	0.33	0.417	0.44	0.45	0.454		559	0.013	0.231	0.323	0.411	0.432	0.45	0.449		559	0.005	0.123	0.188	0.224	0.241	0.265	0.267
	558	0.015	0.255	0.361	0.432	0.454	0.465	0.468		558	0.006	0.234	0.335	0.423	0.445	0.455	0.46		558	0.013	0.234	0.328	0.417	0.438	0.46	0.455		558	0.005	0.12	0.184	0.218	0.236	0.26	0.261
	557	0.015	0.258	0.365	0.436	0.458	0.47	0.472		557	0.006	0.237	0.339	0.428	0.451	0.461	0.465		557	0.013	0.237	0.332	0.422	0.444	0.462	0.461		557	0.005	0.117	0.179	0.215	0.231	0.256	0.257
	556	0.015	0.261	0.369	0.44	0.462	0.474	0.477		556	0.006	0.24	0.343	0.433	0.456	0.466	0.47		556	0.013	0.241	0.337	0.428	0.45	0.468	0.466		556	0.005	0.114	0.174	0.211	0.228	0.252	0.253
	555	0.015	0.263	0.372	0.444	0.467	0.479	0.481		555	0.007	0.243	0.347	0.438	0.461	0.472	0.476		555	0.013	0.244	0.341	0.433	0.455	0.473	0.472		555	0.005	0.111	0.17	0.206	0.224	0.248	0.249
	554	0.015	0.266	0.376	0.448	0.471	0.483	0.486		554	0.007	0.246	0.351	0.443	0.466	0.477	0.481		554	0.013	0.247	0.346	0.439	0.461	0.479	0.477		554	0.005	0.108	0.166	0.203	0.22	0.243	0.245
	553	0.015	0.269	0.379	0.452	0.475	0.487	0.49		553	0.007	0.249	0.359	0.448	0.471	0.482	0.486		553	0.013	0.25	0.35	0.444	0.466	0.484	0.483		553	0.005	0.107	0.163	0.199	0.216	0.239	0.241
	552	0.015	0.271	0.383	0.456	0.479	0.492	0.494		552	0.007	0.252	0.359	0.453	0.476	0.487	0.491		552	0.013	0.254	0.355	0.449	0.472	0.49	0.488		552	0.005	0.105	0.16	0.197	0.212	0.237	0.238
	551	0.016	0.274	0.386	0.46	0.483	0.496	0.498		551	0.007	0.255	0.363	0.458	0.481	0.492	0.496		551	0.014	0.257	0.359	0.455	0.478	0.494	0.493		551	0.005	0.102	0.156	0.194	0.21	0.233	0.235
	550	0.016	0.276	0.39	0.464	0.487	0.5	0.502		550	0.007	0.258	0.367	0.463	0.486	0.497	0.501		550	0.014	0.26	0.363	0.46	0.483	0.5	0.499		550	0.005	0.1	0.153	0.19	0.206	0.23	0.231
	549	0.016	0.279	0.39	0.467	0.491	0.504	0.506		549	0.007	0.26	0.37	0.468	0.49	0.502	0.506		549	0.014	0.263	0.368	0.465	0.488	0.505	0.504		549	0.005	0.098	0.15	0.188	0.202	0.226	0.227
	548	0.016	0.281	0.397	0.471	0.495	0.508	0.51		548	0.007	0.263	0.374	0.473	0.495	0.507	0.511		548	0.014	0.266	0.372	0.47	0.494	0.51	0.509		548	0.005	0.096	0.147	0.184	0.199	0.222	0.223
	547	0.016	0.283	0.4	0.475	0.499	0.512	0.514		547	0.007	0.266	0.378	0.477	0.5	0.511	0.516		547	0.014	0.27	0.376	0.475	0.499	0.515	0.514		547	0.005	0.093	0.144	0.181	0.195	0.218	0.219
	546	0.016	0.286	0.403	0.478	0.503	0.516	0.518		546	0.007	0.269	0.381	0.482	0.504	0.516	0.52		546	0.014	0.273	0.381	0.48	0.504	0.52	0.519		546	0.005	0.092	0.141	0.176	0.191	0.213	0.215
	545	0.016	0.288	0.407	0.482	0.506	0.52	0.522		545	0.007	0.271	0.385	0.486	0.509	0.521	0.525		545	0.014	0.276	0.385	0.485	0.51	0.525	0.524		545	0.005	0.09	0.138	0.173	0.186	0.208	0.209
	544	0.016	0.29	0.41	0.485	0.51	0.523	0.526		544	0.007	0.274	0.389	0.491	0.513	0.525	0.53		544	0.014	0.279	0.389	0.49	0.515	0.53	0.529		544	0.005	0.09	0.134	0.168	0.182	0.203	0.204
	543	0.017	0.293	0.413	0.489	0.514	0.527	0.53		543	0.007	0.277	0.392	0.496	0.518	0.53	0.534		543	0.014	0.282	0.394	0.495	0.52	0.535	0.534		543	0.005	0.085	0.131	0.163	0.177	0.197	0.198
	542	0.017	0.295	0.416	0.492	0.517	0.531	0.533		542	0.008	0.279	0.396	0.5	0.522	0.535	0.539		542	0.015	0.286	0.398	0.5	0.525	0.539	0.538		542	0.005	0.084	0.127	0.159	0.172	0.192	0.193
	541	0.017	0.297	0.419	0.496	0.521	0.534	0.537		541	0.008	0.282	0.399	0.504	0.526	0.539	0.543		541	0.015	0.289	0.402	0.505	0.53	0.544	0.543		541	0.004	0.081	0.124	0.154	0.167	0.186	0.187
	540	0.017	0.299	0.422	0.499	0.524	0.538	0.541		540	0.008	0.284	0.403	0.509	0.531	0.544	0.548		540	0.015	0.292	0.406	0.509	0.535	0.549	0.547		540	0.004	0.078	0.12	0.149	0.162	0.179	0.181
	539	0.017	0.302	0.425	0.502	0.528	0.542	0.544		539	0.008	0.287	0.406	0.513	0.535	0.548	0.552		539	0.015	0.295	0.411	0.514	0.54	0.553	0.552		539	0.004	0.077	0.116	0.145	0.157	0.174	0.175
	538	0.017	0.304	0.428	0.505	0.531	0.545	0.548		538	0.008	0.289	0.41	0.517	0.539	0.552	0.556		538	0.015	0.298	0.415	0.519	0.545	0.557	0.556		538	0.004	0.074	0.112	0.14	0.151	0.167	0.168
	537	0.018	0.306	0.431	0.508	0.534	0.548	0.551		537	0.008	0.292	0.413	0.521	0.543	0.556	0.56		537	0.015	0.301	0.419	0.523	0.55	0.562	0.561		537	0.004	0.071	0.108	0.134	0.146	0.16	0.162
	536	0.018	0.308	0.434	0.511	0.538	0.551	0.554		536	0.008	0.294	0.416	0.525	0.547	0.56	0.564		536	0.015	0.304	0.423	0.528	0.554	0.566	0.565		536	0.004	0.069	0.105	0.13	0.139	0.153	0.155
	535	0.018	0.31	0.437	0.514	0.541	0.555	0.557		535	0.009	0.296	0.419	0.529	0.551	0.564	0.568		535	0.015	0.306	0.427	0.532	0.559	0.57	0.569		535	0.004	0.067	0.1	0.124	0.133	0.147	0.148
	534	0.018	0.312	0.439	0.517	0.544	0.558	0.561		534	0.009	0.299	0.422	0.533	0.555	0.568	0.572		534	0.015	0.309	0.43	0.536	0.563	0.574	0.573		534	0.004	0.064	0.097	0.118	0.128	0.141	0.142
	533	0.018	0.314	0.442	0.52	0.547	0.561	0.564		533	0.009	0.301	0.425	0.537	0.558	0.572	0.576		533	0.015	0.312	0.434	0.54	0.568	0.577	0.576		533	0.003	0.062	0.094	0.113	0.123	0.134	0.136
	532	0.019	0.316	0.445	0.523	0.55	0.564	0.567		532	0.009	0.303	0.428	0.54	0.562	0.575	0.58		532	0.015	0.314	0.437	0.544	0.571	0.581	0.58		532	0.003	0.059	0.09	0.109	0.118	0.129	0.13
	531	0.019	0.317	0.447	0.526	0.553	0.567	0.57		531	0.009	0.305	0.431	0.544	0.565	0.579	0.583		531	0.016	0.317	0.441	0.548	0.575	0.584	0.583		531	0.003	0.056	0.086	0.104	0.111	0.122	0.123
	530	0.02	0.32	0.45	0.528	0.555	0.57	0.572		530	0.01	0.307	0.433	0.547	0.568	0.582	0.586		530	0.016	0.319	0.444	0.551	0.579	0.588	0.586		530	0.003	0.055	0.082	0.098	0.106	0.115	0.116
	529	0.02	0.321	0.452	0.531	0.558	0.572	0.575		529	0.01	0.309	0.436	0.55	0.571	0.585	0.589		529	0.016	0.321	0.447	0.554	0.582	0.59	0.589		529	0.003	0.052	0.078	0.093	0.101	0.11	0.111
	528	0.021	0.323	0.454	0.533	0.56	0.575	0.578		528	0.01	0.31	0.438	0.553	0.574	0.588	0.592		528	0.016	0.323	0.45	0.557	0.585	0.593	0.592		528	0.003	0.049	0.075	0.089	0.096	0.104	0.106
	527	0.021	0.324	0.456	0.536	0.563	0.577	0.58		527	0.011	0.312	0.44	0.556	0.576	0.591	0.595		527	0.016	0.325	0.453	0.56	0.588	0.596	0.595		527	0.002	0.047	0.071	0.085	0.091	0.099	0.1
	526	0.022	0.326	0.459	0.538	0.565	0.58	0.583		526	0.011	0.313	0.442	0.558	0.579	0.593	0.597		526	0.017	0.327	0.455	0.563	0.591	0.598	0.597		526	0.002	0.045	0.068	0.081	0.086	0.095	0.096
	525	0.023	0.327	0.461	0.54	0.568	0.582	0.585		525	0.012	0.315	0.444	0.56	0.581	0.595	0.6		525	0.017	0.328	0.457	0.565	0.593	0.6	0.599		525	0.002	0.042	0.065	0.077	0.082	0.089	0.091
	524	0.024	0.328	0.462	0.542	0.57	0.584	0.587		524	0.012	0.316	0.446	0.563	0.583	0.598	0.602		524	0.017	0.329	0.459	0.567	0.596	0.602	0.601		524	0.002	0.041	0.062	0.074	0.079	0.085	0.086
	523	0.025	0.33	0.464	0.544	0.572	0.587	0.59		523	0.013	0.317	0.447	0.565	0.585	0.6	0.604		523	0.017	0.331	0.461	0.569	0.598	0.604	0.603		523	0.002	0.039	0.059	0.07	0.075	0.081	0.082
	522	0.026	0.331	0.466	0.546	0.574	0.589	0.592		522	0.014	0.318	0.448	0.566	0.587	0.601	0.605		522	0.018	0.332	0.463	0.57	0.599	0.605	0.604		522	0.002	0.036	0.056	0.067	0.071	0.077	0.078
	521	0.028	0.332	0.468	0.548	0.576	0.591	0.594		521	0.014	0.319	0.45	0.568	0.588	0.603	0.607		521	0.018	0.332	0.464	0.572	0.601	0.606	0.605		521	0.002	0.035	0.053	0.063	0.067	0.073	0.074
	520	0.029	0.333	0.469	0.55	0.578	0.592	0.595		520	0.015	0.32	0.451	0.569	0.59	0.604	0.608		520	0.019	0.333	0.465	0.573	0.602	0.607	0.606		520	0.002	0.034	0.05	0.06	0.065	0.07	0.071
	519	0.031	0.334	0.471	0.551	0.579	0.594	0.597		519	0.016	0.32	0.452	0.57	0.591	0.605	0.61		519	0.019	0.334	0.466	0.574	0.603	0.608	0.607		519	0.002	0.032	0.048	0.057	0.061	0.066	0.067
	518	0.033	0.335	0.472	0.553	0.581	0.596	0.59		518	0.017	0.321	0.452	0.571	0.592	0.606	0.611		518	0.02	0.334	0.467	0.575	0.604	0.609	0.608		518	0.002	0.031	0.045	0.055	0.058	0.063	0.065
	517	0.035	0.336	0.474	0.554	0.583	0.598	0.601		517	0.018	0.321	0.453	0.572	0.592	0.607	0.611		517	0.021	0.334	0.468	0.575	0.604	0.61	0.608		517	0.002	0.029	0.043	0.053	0.056	0.06	0.062
	516	0.037	0.337	0.475	0.556	0.584	0.599	0.602		516	0.02	0.322	0.454	0.573	0.593	0.608	0.612		516	0.021	0.335	0.468	0.576	0.605	0.61	0.609		516	0.002	0.028	0.041	0.05	0.053	0.058	0.059
	515	0.04	0.338	0.476	0.557	0.586	0.601	0.604		515	0.021	0.322	0.454	0.573	0.594	0.608	0.613		515	0.022	0.335	0.468	0.576	0.605	0.61	0.609		515	0.002	0.027	0.039	0.048	0.051	0.056	0.058
	514	0.043	0.339	0.477	0.558	0.587	0.602	0.605		514	0.022	0.322	0.454	0.574	0.594	0.609	0.613		514	0.023	0.335	0.469	0.576	0.605	0.61	0.609		514	0.002	0.027	0.038	0.047	0.05	0.054	0.055
	513	0.046	0.339	0.478	0.56	0.588	0.603	0.606		513	0.024	0.322	0.455	0.574	0.594	0.609	0.613		513	0.024	0.334	0.469	0.576	0.605	0.61	0.609		513	0.002	0.026	0.036	0.045	0.047	0.052	0.054
	512	0.05	0.34	0.479	0.561	0.59	0.605	0.608		512	0.026	0.322	0.455	0.574	0.595	0.61	0.614		512	0.025	0.334	0.469	0.576	0.605	0.61	0.609		512	0.002	0.025	0.035	0.043	0.046	0.05	0.051
	511	0.053	0.341	0.48	0.562	0.591	0.606	0.609		511	0.027	0.322	0.455	0.574	0.595	0.61	0.614		511	0.026	0.334	0.468	0.576	0.605	0.61	0.609		511	0.002	0.024	0.034	0.042	0.045	0.048	0.05
	510	0.057	0.341	0.481	0.563	0.592	0.607	0.61		510	0.029	0.322	0.455	0.574	0.595	0.61	0.614		510	0.027	0.333	0.468	0.575	0.604	0.61	0.608		510	0.003	0.023	0.032	0.04	0.042	0.047	0.048
	509	0.061	0.342	0.482	0.564	0.593	0.608	0.611		509	0.031	0.322	0.455	0.574	0.595	0.61	0.614		509	0.028	0.333	0.468	0.575	0.604	0.609	0.608		509	0.003	0.022	0.031	0.039	0.041	0.044	0.045
	508	0.065	0.342	0.483	0.565	0.594	0.61	0.613		508	0.034	0.322	0.455	0.574	0.595	0.61	0.614		508	0.029	0.332	0.467	0.575	0.604	0.609	0.608		508	0.003	0.022	0.03	0.038	0.04	0.043	0.044
	507	0.07	0.343	0.484	0.566	0.595	0.61	0.614		507	0.036	0.322	0.454	0.574	0.595	0.61	0.614		507	0.031	0.332	0.467	0.574	0.603	0.609	0.607		507	0.004	0.021	0.03	0.036	0.038	0.041	0.043
	506	0.075	0.343	0.485	0.568	0.596	0.612	0.615		506	0.038	0.321	0.454	0.574	0.595	0.61	0.614		506	0.032	0.33	0.467	0.574	0.603	0.608	0.607		506	0.005	0.021	0.029	0.035	0.037	0.04	0.041
	505	0.08	0.344	0.486	0.569	0.598	0.613	0.616		505	0.041	0.321	0.454	0.573	0.595	0.609	0.614		505	0.034	0.331	0.466	0.573	0.602	0.608	0.607		505	0.007	0.02	0.028	0.034	0.036	0.037	0.04
	504	0.086	0.345	0.487	0.57	0.599	0.614	0.617		504	0.044	0.321	0.454	0.573	0.595	0.609	0.614		504	0.035	0.33	0.466	0.573	0.602	0.608	0.607		504	0.007	0.02	0.027	0.033	0.033	0.036	0.039
	503	0.092	0.345	0.487	0.571	0.6	0.615	0.618		503	0.047	0.321	0.454	0.573	0.594	0.609	0.613		503	0.037	0.33	0.465	0.573	0.602	0.608	0.607		503	0.008	0.02	0.027	0.032	0.032	0.035	0.036
	502	0.098	0.345	0.488	0.572	0.601	0.616	0.619		502	0.05	0.321	0.454	0.573	0.594	0.609	0.613		502	0.039	0.33	0.465	0.572	0.601	0.608	0.607		502	0.009	0.02	0.026	0.031	0.031	0.033	0.035
	501	0.105	0.346	0.489	0.573	0.602	0.617	0.62		501	0.053	0.32	0.453	0.573	0.594	0.609	0.613		501	0.041	0.329	0.465	0.572	0.601	0.608	0.607		501	0.012	0.02	0.025	0.029	0.029	0.032	0.033
	500	0.111	0.346	0.49	0.574	0.603	0.618	0.622		500	0.056	0.32	0.453	0.572	0.594	0.609	0.613		500	0.043	0.329	0.464	0.572	0.601	0.608	0.607		500	0.013	0.02	0.025	0.028	0.028	0.03	0.032
	499	0.119	0.347	0.491	0.575	0.604	0.62	0.623		499	0.06	0.32	0.453	0.572	0.594	0.609	0.613		499	0.045	0.328	0.464	0.572	0.601	0.608	0.607		499	0.014	0.02	0.024	0.027	0.028	0.029	0.03
	498	0.126	0.347	0.492	0.576	0.605	0.621	0.624		498	0.063	0.32	0.453	0.572	0.594	0.609	0.613		498	0.047	0.328	0.464	0.572	0.601	0.608	0.607		498	0.017	0.02	0.024	0.026	0.027	0.028	0.029
	497	0.134	0.348	0.492	0.577	0.606	0.622	0.625		497	0.067	0.319	0.452	0.571	0.594	0.608	0.613		497	0.05	0.327	0.464	0.572	0.601	0.608	0.607		497	0.019	0.02	0.024	0.025	0.026	0.026	0.028
	496	0.142	0.348	0.493	0.578	0.607	0.623	0.626		496	0.071	0.319	0.452	0.571	0.594	0.608	0.612		496	0.052	0.327	0.463	0.572	0.6	0.609	0.607		496	0.022	0.021	0.023	0.025	0.024	0.025	0.026
	495	0.15	0.349	0.494	0.579	0.608	0.624	0.627		495	0.075	0.319	0.452	0.571	0.593	0.608	0.612		495	0.055	0.326	0.463	0.572	0.6	0.609	0.608		495	0.024	0.021	0.023	0.024	0.023	0.024	0.025
	494	0.158	0.349	0.495	0.58	0.609	0.625	0.628		494	0.08	0.319	0.452	0.57	0.593	0.608	0.612		494	0.058	0.326	0.463	0.572	0.6	0.609	0.608		494	0.027	0.022	0.023	0.024	0.023	0.024	0.025
	493	0.167	0.349	0.496	0.581	0.61	0.626	0.629		493	0.084	0.318	0.451	0.57	0.593	0.608	0.612		493	0.061	0.326	0.463	0.572	0.601	0.609	0.608		493	0.031	0.022	0.023	0.022	0.022	0.022	0.024
	492	0.176	0.35	0.496	0.581	0.611	0.627	0.63		492	0.09	0.318	0.451	0.57	0.593	0.607	0.612		492	0.064	0.325	0.463	0.572	0.601	0.61	0.609		492	0.033	0.023	0.023	0.022	0.022	0.021	0.022
	491	0.186	0.35	0.497	0.582	0.612	0.628	0.631		491	0.094	0.318	0.451	0.569	0.592	0.607	0.611		491	0.067	0.325	0.462	0.572	0.601	0.61	0.609		491	0.037	0.024	0.023	0.021	0.021	0.021	0.022
	490	0.195	0.35	0.497	0.583	0.613	0.629	0.632		490	0.099	0.317	0.45	0.568	0.592	0.607	0.611		490	0.071	0.324	0.462	0.572	0.601	0.61	0.609		490	0.041	0.026	0.024	0.021	0.021	0.019	0.021
	489	0.205	0.351	0.498	0.584	0.614	0.629	0.633		489	0.105	0.317	0.45	0.568	0.592	0.606	0.61		489	0.075	0.324	0.462	0.572	0.601	0.611	0.61		489	0.045	0.027	0.024	0.021	0.019	0.018	0.019
	488	0.215	0.351	0.499	0.585	0.614	0.63	0.633		488	0.111	0.316	0.449	0.567	0.591	0.606	0.61		488	0.08	0.324	0.462	0.572	0.601	0.611	0.61		488	0.05	0.028	0.025	0.021	0.019	0.018	0.019
	487	0.225	0.351	0.499	0.585	0.615	0.631	0.634		487	0.117	0.316	0.449	0.566	0.59	0.605	0.609		487	0.085	0.323	0.462	0.572	0.601	0.612	0.611		487	0.053	0.03	0.026	0.02	0.019	0.017	0.018
	486	0.236	0.351	0.499	0.586	0.616	0.632	0.635		486	0.123	0.315	0.448	0.566	0.59	0.605	0.609		486	0.091	0.323	0.461	0.572	0.601	0.612	0.611		486	0.059	0.032	0.026	0.02	0.018	0.017	0.018
	485	0.246	0.351	0.5	0.586	0.616	0.632	0.635		485	0.131	0.314	0.447	0.565	0.589	0.604	0.608		485	0.097	0.322	0.461	0.572	0.601	0.612	0.611		485	0.064	0.034	0.027	0.02	0.018	0.015	0.018
	484	0.257	0.351	0.5	0.587	0.617	0.633	0.634		484	0.138	0.317	0.446	0.564	0.588	0.603	0.607		484	0.104	0.322	0.461	0.572	0.601	0.613	0.611		484	0.07	0.036	0.028	0.021	0.018	0.015	0.017
	483	0.269	0.351	0.5	0.588	0.617	0.633	0.636		483	0.146	0.313	0.446	0.563	0.588	0.602	0.606		483	0.111	0.321	0.46	0.572	0.601	0.613	0.612		483	0.075	0.039	0.03	0.021	0.018	0.015	0.017
	482	0.28	0.351	0.5	0.588	0.618	0.634	0.637		482	0.155	0.312	0.445	0.561	0.587	0.601	0.605		482	0.119	0.32	0.46	0.572	0.601	0.613	0.612		482	0.081	0.042	0.03	0.021	0.018	0.015	0.017
	481	0.292	0.351	0.5	0.589	0.619	0.634	0.637		481	0.164	0.311	0.444	0.56	0.586	0.6	0.604		481	0.128	0.32	0.459	0.572	0.6	0.613	0.612		481	0.088	0.044	0.031	0.021	0.018	0.014	0.015
	480	0.304	0.351	0.5	0.588	0.618	0.634	0.637		480	0.173	0.31	0.443	0.559	0.585	0.599	0.603		480	0.138	0.319	0.459	0.571	0.6	0.613	0.612		480	0.094	0.047	0.033	0.022	0.018	0.014	0.015
	479	0.316	0.351	0.5	0.588	0.618	0.634	0.637		479	0.183	0.309	0.442	0.558	0.583	0.598	0.602		479	0.148	0.318	0.458	0.571	0.6	0.613	0.612		479	0.102	0.05	0.035	0.022	0.018	0.014	0.015
	478	0.328	0.351	0.5	0.588	0.618	0.634	0.638		478	0.194	0.308	0.44	0.556	0.582	0.597	0.601		478	0.16	0.317	0.457	0.57	0.6	0.613	0.612		478	0.108	0.054	0.037	0.024	0.019	0.014	0.015
	477	0.34	0.35	0.5	0.588	0.618	0.634	0.637		477	0.205	0.307	0.439	0.555	0.581	0.595	0.599		477	0.172	0.316	0.457	0.567	0.599	0.613	0.612		477	0.115	0.057	0.039	0.024	0.019	0.014	0.015
	476	0.353	0.349	0.5	0.588	0.618	0.634	0.637		476	0.217	0.306	0.438	0.553	0.579	0.594	0.598		476	0.184	0.314	0.456	0.567	0.598	0.613	0.611		476	0.123	0.062	0.042	0.025	0.019	0.014	0.015
	475	0.366	0.348	0.499	0.588	0.618	0.634	0.637		475	0.23	0.305	0.436	0.551	0.578	0.592	0.596		475	0.198	0.313	0.455	0.567	0.597	0.612	0.611		475	0.131	0.066	0.044	0.026	0.021	0.014	0.015
	474	0.379	0.348	0.499	0.588	0.618	0.634	0.637		474	0.242	0.303	0.435	0.55	0.577	0.591	0.595		474	0.212	0.311	0.454	0.567	0.597	0.612	0.611		474	0.138	0.071	0.047	0.027	0.022	0.014	0.015
	473	0.392	0.347	0.498	0.587	0.617	0.633	0.637		473	0.255	0.302	0.434	0.548	0.575	0.589	0.594		473	0.227	0.31	0.453	0.567	0.597	0.611	0.61		473	0.146	0.074	0.049	0.028	0.022	0.015	0.017
	472	0.405	0.346	0.498	0.587	0.617	0.633	0.636		472	0.269	0.3	0.432	0.546	0.574	0.588	0.592		472	0.243	0.309	0.452	0.566	0.595	0.611	0.61		472	0.155	0.078	0.052	0.029	0.023	0.015	0.017
	471	0.418	0.346	0.497	0.587	0.616	0.632	0.636		471	0.283	0.299	0.431	0.544	0.572	0.586	0.59		471	0.259	0.308	0.451	0.565	0.594	0.61	0.609		471	0.164	0.084	0.055	0.031	0.023	0.015	0.017
	470	0.431	0.345	0.496	0.586	0.616	0.632	0.635		470	0.297	0.298	0.429	0.542	0.57	0.584	0.588		470	0.275	0.307	0.45	0.564	0.592	0.609	0.608		470	0.172	0.089	0.059	0.032	0.024	0.015	0.018
	469	0.443	0.344	0.495	0.585	0.615	0.631	0.634		469	0.311	0.296	0.428	0.54	0.568	0.582	0.586		469	0.292	0.306	0.449	0.563	0.591	0.608	0.607		469	0.181	0.094	0.062	0.034	0.026	0.017	0.018
	468	0.456	0.344	0.495	0.585	0.615	0.63	0.636		468	0.323	0.295	0.426	0.538	0.566	0.58	0.584		468	0.309	0.305	0.447	0.562	0.59	0.607	0.606		468	0.19	0.1	0.066	0.035	0.027	0.017	0.018
	467	0.468	0.343	0.494	0.584	0.614	0.63	0.633		467	0.341	0.294	0.424	0.536	0.564	0.578	0.582		467	0.326	0.305	0.446	0.56	0.589	0.606	0.605		467	0.2	0.107	0.068	0.036	0.028	0.018	0.019
	466	0.48	0.343	0.493	0.583	0.613	0.629	0.632		466	0.355	0.293	0.422	0.533	0.562	0.576	0.58		466	0.343	0.304	0.445	0.559	0.587	0.605	0.604		466	0.209	0.113	0.072	0.039	0.029	0.018	0.019
	465	0.492	0.342	0.492	0.582	0.612	0.628	0.631		465	0.37	0.292	0.42	0.531	0.559	0.573	0.577		465	0.36	0.304	0.443	0.558	0.586	0.604	0.603		465	0.219	0.119	0.076	0.041	0.031	0.019	0.021
	464	0.503	0.342	0.491	0.581	0.611	0.627	0.63		464	0.384	0.29	0.418	0.528	0.557	0.571	0.575		464	0.377	0.304	0.441	0.556	0.584	0.603	0.602		464	0.229	0.125	0.08	0.042	0.032	0.019	0.021
	463	0.514	0.341	0.49	0.58	0.61	0.626	0.629		463	0.399	0.289	0.416	0.526	0.555	0.568	0.572		463	0.394	0.303	0.44	0.555	0.583	0.601	0.6		463	0.239	0.132	0.085	0.045	0.033	0.021	0.022
	462	0.524	0.341	0.488	0.579	0.609	0.625	0.628		462	0.413	0.289	0.414	0.523	0.552	0.566	0.57		462	0.41	0.303	0.438	0.553	0.581	0.6	0.599		462	0.25	0.139	0.089	0.047	0.035	0.021	0.022
	461	0.535	0.341	0.487	0.578	0.608	0.624	0.627		461	0.426	0.288	0.412	0.521	0.55	0.563	0.567		461	0.426	0.304	0.436	0.551	0.579	0.598	0.597		461	0.26	0.146	0.094	0.048	0.036	0.022	0.024
	460	0.544	0.341	0.486	0.577	0.607	0.622	0.625		460	0.44	0.287	0.41	0.518	0.547	0.56	0.564		460	0.442	0.304	0.434	0.55	0.578	0.597	0.596		460	0.27	0.153	0.098	0.05	0.037	0.022	0.024
	459	0.553	0.34	0.485	0.576	0.605	0.621	0.624		459	0.452	0.287	0.408	0.515	0.544	0.557	0.562		459	0.457	0.304	0.433	0.548	0.576	0.595	0.594		459	0.281	0.16	0.103	0.053	0.039	0.024	0.025
	458	0.561	0.34	0.484	0.575	0.604	0.62	0.623		458	0.465	0.286	0.406	0.512	0.542	0.555	0.559		458	0.471	0.305	0.431	0.546	0.574	0.594	0.592		458	0.291	0.168	0.107	0.055	0.041	0.025	0.026
	457	0.569	0.34	0.482	0.574	0.603	0.618	0.621		457	0.476	0.286	0.403	0.51	0.539	0.552	0.556		457	0.485	0.305	0.429	0.544	0.572	0.592	0.591		457	0.301	0.175	0.111	0.057	0.042	0.025	0.026
	456	0.577	0.34	0.481	0.572	0.601	0.617	0.62		456	0.488	0.285	0.401	0.507	0.536	0.549	0.553		456	0.499	0.306	0.427	0.543	0.57	0.59	0.589		456	0.312	0.183	0.116	0.06	0.043	0.026	0.028
	455	0.583	0.34	0.48	0.571	0.6	0.615	0.619		455	0.498	0.285	0.399	0.504	0.533	0.546	0.55		455	0.511	0.307	0.425	0.541	0.568	0.588	0.587		455	0.322	0.191	0.121	0.062	0.046	0.026	0.029
	454	0.589	0.34	0.478	0.569	0.599	0.614	0.617		454	0.508	0.285	0.396	0.501	0.53	0.543	0.547		454	0.523	0.308	0.423	0.539	0.566	0.586	0.585		454	0.333	0.198	0.126	0.064	0.047	0.028	0.029
	453	0.595	0.34	0.477	0.568	0.597	0.612	0.616		453	0.518	0.285	0.394	0.498	0.527	0.54	0.544		453	0.534	0.309	0.42	0.537	0.564	0.584	0.583		453	0.343	0.205	0.13	0.067	0.048	0.029	0.03
	452	0.6	0.34	0.475	0.567	0.595	0.611	0.614		452	0.526	0.285	0.392	0.495	0.524	0.537	0.541		452	0.544	0.31	0.418	0.535	0.562	0.582	0.581		452	0.352	0.212	0.135	0.068	0.05	0.029	0.03
	451	0.604	0.34	0.474	0.565	0.594	0.609	0.612		451	0.535	0.285	0.389	0.492	0.521	0.533	0.538		451	0.553	0.311	0.416	0.532	0.559	0.58	0.579		451	0.362	0.22	0.14	0.07	0.052	0.03	0.032
	450	0.607	0.34	0.472	0.563	0.592	0.607	0.61		450	0.542	0.285	0.387	0.489	0.518	0.53	0.534		450	0.562	0.313	0.414	0.53	0.557	0.578	0.577		450	0.371	0.227	0.145	0.073	0.053	0.03	0.032
	449	0.611	0.34	0.47	0.562	0.59	0.606	0.609		449	0.549	0.286	0.384	0.485	0.515	0.527	0.531		449	0.569	0.314	0.412	0.528	0.555	0.576	0.575		449	0.381	0.235	0.149	0.075	0.055	0.032	0.033
	448	0.613	0.34	0.469	0.56	0.589	0.604	0.607		448	0.555	0.286	0.382	0.482	0.512	0.524	0.528		448	0.576	0.316	0.409	0.526	0.553	0.574	0.573		448	0.391	0.242	0.154	0.077	0.056	0.032	0.033
	447	0.615	0.34	0.467	0.558	0.587	0.602	0.605		447	0.56	0.287	0.379	0.479	0.509	0.521	0.525		447	0.582	0.317	0.407	0.524	0.55	0.571	0.57		447	0.401	0.25	0.158	0.08	0.057	0.033	0.035
	446	0.616	0.34	0.466	0.557	0.585	0.6	0.603		446	0.565	0.288	0.377	0.476	0.505	0.517	0.522		446	0.588	0.319	0.405	0.521	0.548	0.569	0.568		446	0.411	0.257	0.163	0.082	0.06	0.033	0.035
	445	0.617	0.339	0.464	0.555	0.583	0.598	0.601		445	0.569	0.288	0.374	0.473	0.502	0.514	0.518		445	0.592	0.32	0.403	0.519	0.545	0.567	0.566		445	0.42	0.264	0.168	0.084	0.061	0.035	0.036
	444	0.618	0.339	0.462	0.553	0.581	0.596	0.599		444	0.573	0.289	0.372	0.47	0.499	0.511	0.515		444	0.596	0.322	0.4	0.517	0.543	0.564	0.563		444	0.429	0.271	0.172	0.086	0.062	0.035	0.036
	443	0.617	0.339	0.46	0.551	0.579	0.594	0.597		443	0.576	0.29	0.369	0.467	0.496	0.507	0.512		443	0.599	0.323	0.398	0.514	0.54	0.562	0.561		443	0.438	0.277	0.176	0.088	0.063	0.035	0.037
	442	0.617	0.338	0.459	0.55	0.578	0.592	0.595		442	0.579	0.291	0.367	0.463	0.493	0.504	0.508		442	0.601	0.325	0.396	0.512	0.538	0.56	0.558		442	0.447	0.284	0.181	0.09	0.065	0.036	0.037
	441	0.615	0.337	0.457	0.548	0.575	0.59	0.593		441	0.581	0.291	0.364	0.46	0.489	0.501	0.505		441	0.603	0.326	0.393	0.51	0.535	0.557	0.556		441	0.454	0.29	0.185	0.092	0.066	0.036	0.037
	440	0.614	0.336	0.455	0.546	0.573	0.588	0.591		440	0.582	0.292	0.362	0.457	0.486	0.498	0.502		440	0.604	0.328	0.391	0.507	0.533	0.555	0.55		440	0.462	0.296	0.188	0.093	0.067	0.036	0.039
	439	0.612	0.335	0.453	0.544	0.571	0.586	0.589		439	0.583	0.292	0.359	0.454	0.483	0.494	0.498		439	0.604	0.329	0.389	0.505	0.53	0.552	0.551		439	0.47	0.302	0.192	0.096	0.068	0.037	0.039
	438	0.609	0.334	0.451	0.542	0.569	0.584	0.587		438	0.584	0.293	0.357	0.451	0.48	0.491	0.495		438	0.604	0.33	0.387	0.503	0.528	0.55	0.549		438	0.477	0.308	0.195	0.097	0.068	0.037	0.039
	437	0.607	0.333	0.449	0.54	0.567	0.582	0.585		437	0.584	0.293	0.354	0.448	0.477	0.488	0.492		437	0.603	0.33	0.385	0.5	0.525	0.547	0.546		437	0.485	0.313	0.199	0.098	0.07	0.039	0.04
	436	0.603	0.331	0.447	0.537	0.565	0.579	0.582		436	0.584	0.294	0.352	0.445	0.474	0.485	0.489		436	0.603	0.331	0.382	0.498	0.523	0.545	0.543		436	0.491	0.318	0.202	0.1	0.071	0.039	0.04
	435	0.6	0.329	0.446	0.535	0.563	0.577	0.58		435	0.583	0.294	0.35	0.442	0.471	0.482	0.486		435	0.601	0.331	0.38	0.495	0.52	0.542	0.541		435	0.497	0.323	0.205	0.102	0.072	0.039	0.04
	434	0.596	0.327	0.444	0.533	0.561	0.575	0.578		434	0.582	0.294	0.347	0.439	0.468	0.479	0.483		434	0.599	0.331	0.378	0.493	0.518	0.54	0.539		434	0.503	0.327	0.208	0.103	0.072	0.039	0.04
	433	0.592	0.325	0.442	0.531	0.558	0.573	0.576		433	0.58	0.293	0.345	0.436	0.465	0.476	0.48		433	0.597	0.33	0.376	0.491	0.516	0.537	0.536		433	0.508	0.331	0.21	0.104	0.074	0.04	0.041
	432	0.588	0.323	0.44	0.529	0.556	0.571	0.573		432	0.579	0.293	0.343	0.434	0.462	0.473	0.477		432	0.595	0.329	0.374	0.488	0.513	0.535	0.534		432	0.513	0.334	0.212	0.105	0.074	0.04	0.041
	431	0.583	0.32	0.438	0.527	0.554	0.568	0.571		431	0.576	0.291	0.341	0.431	0.459	0.47	0.474		431	0.592	0.328	0.373	0.486	0.511	0.533	0.531		431	0.516	0.338	0.214	0.106	0.075	0.04	0.041
	430	0.578	0.318	0.436	0.525	0.552	0.566	0.569		430	0.574	0.29	0.339	0.428	0.457	0.467	0.471		430	0.588	0.325	0.371	0.484	0.509	0.53	0.529		430	0.522	0.34	0.216	0.106	0.075	0.04	0.041
	429	0.573	0.315	0.435	0.523	0.55	0.564	0.567		429	0.571	0.288	0.337	0.426	0.454	0.465	0.469		429	0.585	0.323	0.369	0.482	0.506	0.528	0.527		429	0.524	0.343	0.218	0.107	0.076	0.04	0.041
	428	0.567	0.313	0.433	0.521	0.548	0.562	0.565		428	0.568	0.286	0.335	0.423	0.452	0.462	0.466		428	0.581	0.32	0.368	0.48	0.504	0.526	0.525		428	0.527	0.345	0.219	0.109	0.076	0.04	0.041
	427	0.561	0.31	0.431	0.519	0.546	0.56	0.562		427	0.564	0.284	0.333	0.421	0.449	0.46	0.464		427	0.576	0.317	0.366	0.478	0.502	0.524	0.522		427	0.529	0.346	0.221	0.109	0.076	0.041	0.043
	426	0.555	0.307	0.429	0.517	0.543	0.557	0.56		426	0.56	0.2817	0.332	0.419	0.448	0.457	0.462		426	0.572	0.314	0.365	0.476	0.5	0.521	0.52		426	0.532	0.348	0.221	0.109	0.076	0.041	0.043
	425	0.549	0.305	0.428	0.515	0.541	0.555	0.558		425	0.556	0.279	0.33	0.417	0.445	0.455	0.459		425	0.567	0.311	0.363	0.474	0.498	0.519	0.518		425	0.534	0.349	0.221	0.109	0.076	0.04	0.043
	424	0.543	0.302	0.426	0.513	0.539	0.553	0.556		424	0.551	0.276	0.328	0.415	0.443	0.453	0.457		424	0.562	0.308	0.362	0.472	0.496	0.518	0.517		424	0.535	0.35	0.221	0.109	0.076	0.04	0.041
	423	0.536	0.3	0.424	0.511	0.537	0.551	0.554		423	0.546	0.273	0.327	0.413	0.441	0.451	0.455		423	0.556	0.304	0.361	0.47	0.494	0.516	0.515		423	0.535	0.35	0.221	0.109	0.076	0.04	0.041
	422	0.529	0.297	0.423	0.509	0.535	0.549	0.552		422	0.541	0.27	0.325	0.411	0.439	0.448	0.453		422	0.55	0.3	0.36	0.469	0.493	0.514	0.513		422	0.535	0.35	0.221	0.109	0.076	0.04	0.041
	421	0.522	0.295	0.421	0.508	0.534	0.547	0.55		421	0.535	0.267	0.324	0.409	0.436	0.446	0.45		421	0.543	0.297	0.358	0.467	0.491	0.512	0.511		421	0.535	0.349	0.221	0.109	0.076	0.04	0.041
	420	0.514	0.293	0.42	0.506	0.532	0.545	0.548		420	0.529	0.264	0.322	0.407	0.435	0.444	0.448		420	0.536	0.293	0.357	0.466	0.49	0.511	0.51		420	0.534	0.348	0.221	0.107	0.075	0.04	0.041
	419	0.506	0.29	0.418	0.504	0.53	0.544	0.546		419	0.523	0.26	0.321	0.405	0.433	0.442	0.446		419	0.529	0.289	0.356	0.465	0.488	0.509	0.508		419	0.533	0.346	0.219	0.107	0.075	0.039	0.04
	418	0.498	0.288	0.417	0.502	0.528	0.542	0.544		418	0.516	0.257	0.319	0.404	0.431	0.44	0.445		418	0.521	0.285	0.355	0.464	0.487	0.508	0.507		418	0.53	0.345	0.218	0.106	0.075	0.039	0.04
	417	0.489	0.286	0.416	0.501	0.526	0.54	0.543		417	0.509	0.254	0.318	0.402	0.429	0.439	0.443		417	0.513	0.282	0.355	0.462	0.486	0.507	0.506		417	0.529	0.342	0.216	0.105	0.074	0.039	0.04
	416	0.481	0.284	0.414	0.5	0.525	0.538	0.541		416	0.501	0.25	0.317	0.401	0.427	0.437	0.441		416	0.504	0.278	0.354	0.462	0.485	0.506	0.505		416	0.525	0.34	0.214	0.104	0.072	0.037	0.04
	415	0.473	0.282	0.413	0.498	0.523	0.537	0.539		415	0.493	0.247	0.316	0.399	0.426	0.435	0.44		415	0.496	0.274	0.353	0.461	0.484	0.505	0.504		415	0.523	0.337	0.212	0.104	0.072	0.037	0.039
	414	0.464	0.28	0.412	0.496	0.522	0.535	0.538		414	0.485	0.243	0.315	0.398	0.424	0.434	0.438		414	0.487	0.27	0.353	0.46	0.483	0.504	0.503		414	0.519	0.334	0.21	0.103	0.071	0.037	0.039
	413	0.455	0.279	0.411	0.495	0.52	0.533	0.536		413	0.476	0.24	0.314	0.397	0.423	0.432	0.437		413	0.478	0.267	0.353	0.459	0.483	0.504	0.503		413	0.515	0.331	0.208	0.102	0.071	0.036	0.037
	412	0.446	0.277	0.409	0.493	0.519	0.532	0.535		412	0.467	0.237	0.313	0.395	0.422	0.431	0.435		412	0.468	0.263	0.352	0.459	0.482	0.503	0.502		412	0.51	0.327	0.206	0.099	0.07	0.036	0.037
	411	0.436	0.276	0.408	0.492	0.517	0.531	0.533		411	0.458	0.234	0.312	0.394	0.421	0.43	0.434		411	0.458	0.26	0.352	0.459	0.482	0.503	0.502		411	0.505	0.323	0.203	0.098	0.068	0.035	0.037
	410	0.427	0.274	0.407	0.491	0.516	0.529	0.532		410	0.448	0.23	0.311	0.393	0.42	0.429	0.433		410	0.448	0.257	0.352	0.458	0.482	0.502	0.501		410	0.5	0.318	0.2	0.097	0.068	0.035	0.036
	409	0.417	0.273	0.406	0.49	0.515	0.528	0.531		409	0.439	0.228	0.31	0.392	0.419	0.428	0.432		409	0.438	0.254	0.352	0.458	0.482	0.502	0.501		409	0.494	0.313	0.197	0.096	0.067	0.035	0.036
	408	0.408	0.272	0.406	0.489	0.514	0.527	0.529		408	0.429	0.225	0.31	0.392	0.418	0.427	0.431		408	0.428	0.251	0.352	0.458	0.482	0.502	0.501		408	0.487	0.309	0.194	0.093	0.066	0.033	0.035
	407	0.398	0.271	0.405	0.488	0.512	0.526	0.528		407	0.42	0.222	0.309	0.391	0.417	0.426	0.43		407	0.418	0.249	0.352	0.459	0.482	0.502	0.501		407	0.481	0.303	0.19	0.092	0.065	0.033	0.035
	406	0.389	0.271	0.404	0.487	0.511	0.524	0.527		406	0.41	0.22	0.309	0.39	0.416	0.425	0.43		406	0.408	0.246	0.353	0.459	0.482	0.503	0.502		406	0.475	0.298	0.187	0.091	0.063	0.033	0.035
	405	0.379	0.27	0.403	0.486	0.51	0.524	0.526		405	0.4	0.218	0.308	0.39	0.416	0.425	0.429		405	0.398	0.245	0.353	0.459	0.483	0.503	0.502		405	0.467	0.292	0.184	0.089	0.062	0.032	0.033
	404	0.369	0.269	0.402	0.485	0.509	0.523	0.525		404	0.39	0.216	0.308	0.389	0.415	0.424	0.43		404	0.387	0.243	0.353	0.46	0.483	0.504	0.503		404	0.46	0.287	0.181	0.088	0.062	0.032	0.033
	403	0.36	0.269	0.402	0.484	0.509	0.522	0.524		403	0.381	0.214	0.308	0.389	0.415	0.424	0.428		403	0.377	0.242	0.354	0.461	0.484	0.505	0.504		403	0.451	0.281	0.178	0.086	0.061	0.032	0.033
	402	0.351	0.269	0.401	0.483	0.507	0.521	0.523		402	0.371	0.213	0.307	0.388	0.414	0.423	0.428		402	0.368	0.241	0.355	0.461	0.485	0.505	0.504		402	0.443	0.275	0.174	0.085	0.061	0.032	0.033
	401	0.342	0.269	0.401	0.482	0.507	0.52	0.523		401	0.362	0.211	0.307	0.388	0.414	0.423	0.427		401	0.358	0.24	0.356	0.462	0.486	0.506	0.505		401	0.436	0.269	0.171	0.084	0.06	0.032	0.033
	400	0.333	0.269	0.4	0.482	0.506	0.519	0.522		400	0.352	0.21	0.307	0.388	0.414	0.423	0.427		400	0.348	0.24	0.357	0.463	0.487	0.508	0.507		400	0.427	0.263	0.168	0.083	0.06	0.032	0.033
	399	0.324	0.269	0.4	0.481	0.506	0.519	0.521		399	0.343	0.21	0.307	0.388	0.414	0.423	0.427		399	0.339	0.238	0.358	0.465	0.488	0.509	0.508		399	0.418	0.257	0.164	0.082	0.06	0.033	0.035
	398	0.315	0.269	0.4	0.481	0.505	0.518	0.521		398	0.333	0.209	0.307	0.388	0.414	0.423	0.427		398	0.33	0.239	0.359	0.466	0.49	0.51	0.509		398	0.408	0.251	0.161	0.081	0.06	0.033	0.035
	397	0.306	0.269	0.4	0.481	0.505	0.518	0.521		397	0.324	0.209	0.307	0.389	0.414	0.423	0.427		397	0.321	0.24	0.36	0.468	0.491	0.512	0.511		397	0.399	0.244	0.158	0.081	0.06	0.035	0.036
	396	0.298	0.269	0.399	0.481	0.505	0.518	0.52		396	0.315	0.209	0.308	0.389	0.414	0.423	0.427		396	0.312	0.241	0.362	0.469	0.493	0.513	0.513		396	0.389	0.238	0.154	0.08	0.06	0.035	0.037
	395	0.29	0.269	0.399	0.48	0.504	0.517	0.52		395	0.306	0.209	0.308	0.389	0.414	0.423	0.428		395	0.303	0.242	0.363	0.471	0.495	0.516	0.515		395	0.38	0.232	0.151	0.08	0.06	0.036	0.037
	394	0.281	0.269	0.399	0.48	0.504	0.517	0.52		394	0.297	0.209	0.308	0.389	0.415	0.424	0.428		394	0.295	0.243	0.365	0.473	0.497	0.518	0.517		394	0.371	0.226	0.148	0.078	0.06	0.037	0.039
	393	0.273	0.269	0.399	0.48	0.504	0.517	0.52		393	0.289	0.209	0.308	0.39	0.415	0.424	0.428		393	0.287	0.245	0.367	0.475	0.499	0.52	0.519		393	0.361	0.221	0.146	0.078	0.061	0.039	0.04
	392	0.266	0.269	0.399	0.48	0.504	0.517	0.52		392	0.28	0.21	0.309	0.39	0.416	0.425	0.429		392	0.279	0.246	0.369	0.478	0.502	0.522	0.521		392	0.351	0.215	0.143	0.078	0.061	0.04	0.041
	391	0.258	0.269	0.399	0.48	0.505	0.518	0.52		391	0.271	0.21	0.309	0.391	0.416	0.425	0.43		391	0.271	0.248	0.371	0.48	0.504	0.525	0.524		391	0.341	0.208	0.14	0.078	0.062	0.043	0.044
	390	0.251	0.269	0.399	0.48	0.505	0.518	0.521		390	0.263	0.211	0.31	0.391	0.417	0.426	0.43		390	0.263	0.25	0.373	0.483	0.507	0.527	0.526		390	0.332	0.202	0.137	0.078	0.062	0.044	0.045
	389	0.243	0.27	0.4	0.481	0.505	0.518	0.521		389	0.255	0.212	0.31	0.392	0.418	0.427	0.431		389	0.256	0.252	0.375	0.485	0.51	0.53	0.529		389	0.322	0.196	0.134	0.078	0.063	0.045	0.047
	388	0.236	0.27	0.4	0.481	0.506	0.519	0.521		388	0.247	0.213	0.311	0.393	0.418	0.428	0.432		388	0.249	0.254	0.377	0.488	0.513	0.533	0.532		388	0.312	0.19	0.13	0.078	0.063	0.048	0.05
	387	0.23	0.27	0.401	0.482	0.506	0.519	0.522		387	0.239	0.213	0.311	0.394	0.419	0.429	0.433		387	0.242	0.256	0.38	0.491	0.516	0.536	0.535		387	0.301	0.184	0.127	0.077	0.065	0.05	0.051
	386	0.223	0.27	0.401	0.482	0.507	0.52	0.523		386	0.231	0.214	0.312	0.394	0.42	0.43	0.434		386	0.235	0.258	0.382	0.494	0.519	0.539	0.538		386	0.291	0.178	0.124	0.077	0.065	0.051	0.054
	385	0.216	0.271	0.401	0.483	0.507	0.521	0.523		385	0.224	0.215	0.313	0.395	0.421	0.431	0.435		385	0.228	0.26	0.385	0.497	0.522	0.542	0.541		385	0.281	0.172	0.121	0.077	0.066	0.054	0.055
	384	0.21	0.271	0.402	0.484	0.508	0.521	0.524		384	0.217	0.215	0.314	0.396	0.422	0.432	0.436		384	0.223	0.262	0.387	0.5	0.526	0.545	0.544		384	0.271	0.166	0.118	0.077	0.066	0.055	0.056
	383	0.204	0.272	0.403	0.484	0.509	0.522	0.523		383	0.209	0.216	0.314	0.397	0.424	0.433	0.437		383	0.217	0.264	0.39	0.504	0.529	0.548	0.547		383	0.261	0.16	0.115	0.076	0.066	0.056	0.058
	382	0.198	0.272	0.404	0.485	0.51	0.523	0.526		382	0.203	0.217	0.315	0.398	0.425	0.434	0.438		382	0.211	0.266	0.393	0.507	0.533	0.552	0.551		382	0.252	0.154	0.112	0.076	0.066	0.058	0.059
	381	0.193	0.273	0.404	0.486	0.511	0.524	0.527		381	0.196	0.217	0.316	0.4	0.426	0.435	0.44		381	0.206	0.268	0.396	0.51	0.536	0.556	0.554		381	0.242	0.149	0.109	0.075	0.066	0.058	0.059
	380	0.188	0.273	0.405	0.487	0.512	0.525	0.528		380	0.189	0.218	0.317	0.401	0.427	0.437	0.441		380	0.201	0.27	0.399	0.514	0.54	0.559	0.56		380	0.232	0.143	0.106	0.074	0.066	0.059	0.06
	379	0.183	0.274	0.406	0.488	0.513	0.527	0.529		379	0.183	0.219	0.318	0.402	0.429	0.438	0.442		379	0.196	0.272	0.402	0.518	0.544	0.563	0.562		379	0.223	0.137	0.103	0.074	0.066	0.059	0.06
	378	0.178	0.275	0.407	0.49	0.515	0.528	0.53		378	0.177	0.219	0.319	0.403	0.43	0.439	0.444		378	0.192	0.275	0.405	0.522	0.548	0.567	0.566		378	0.214	0.132	0.1	0.073	0.065	0.059	0.06
	377	0.173	0.275	0.408	0.491	0.516	0.529	0.532		377	0.172	0.22	0.32	0.405	0.431	0.441	0.445		377	0.188	0.277	0.409	0.526	0.552	0.571	0.57		377	0.205	0.127	0.097	0.071	0.065	0.059	0.06
	376	0.169	0.276	0.409	0.492	0.517	0.531	0.533		376	0.166	0.221	0.321	0.406	0.433	0.443	0.447		376	0.184	0.279	0.412	0.53	0.557	0.576	0.574		376	0.196	0.121	0.094	0.07	0.063	0.059	0.06
	375	0.165	0.277	0.411	0.494	0.519	0.532	0.535		375	0.161	0.222	0.322	0.407	0.434	0.444	0.448		375	0.181	0.282	0.415	0.534	0.561	0.58	0.579		375	0.188	0.116	0.091	0.068	0.063	0.058	0.059
	374	0.161	0.277	0.412	0.495	0.52	0.534	0.536		374	0.156	0.222	0.324	0.409	0.436	0.446	0.45		374	0.178	0.284	0.419	0.539	0.566	0.584	0.583		374	0.179	0.112	0.088	0.067	0.062	0.058	0.059
	373	0.158	0.279	0.413	0.497	0.522	0.535	0.538		373	0.152	0.223	0.325	0.41	0.438	0.447	0.452		373	0.175	0.287	0.423	0.543	0.57	0.589	0.588		373	0.171	0.107	0.085	0.066	0.061	0.056	0.058
	372	0.155	0.279	0.414	0.498	0.524	0.537	0.54		372	0.148	0.224	0.326	0.412	0.439	0.449	0.453		372	0.173	0.289	0.426	0.547	0.575	0.593	0.592		372	0.164	0.103	0.082	0.063	0.06	0.055	0.056
	371	0.152	0.281	0.416	0.5	0.526	0.539	0.542		371	0.144	0.225	0.327	0.414	0.441	0.451	0.455		371	0.172	0.292	0.43	0.552	0.58	0.598	0.597		371	0.155	0.099	0.079	0.061	0.057	0.054	0.055
	370	0.149	0.282	0.417	0.502	0.527	0.541	0.544		370	0.14	0.226	0.329	0.415	0.443	0.453	0.457		370	0.17	0.295	0.434	0.557	0.585	0.603	0.602		370	0.147	0.093	0.076	0.06	0.056	0.052	0.054
	369	0.147	0.283	0.419	0.504	0.529	0.543	0.546		369	0.136	0.227	0.33	0.417	0.445	0.455	0.459		369	0.17	0.298	0.438	0.562	0.59	0.608	0.607		369	0.14	0.089	0.072	0.057	0.053	0.05	0.051
	368	0.145	0.284	0.421	0.506	0.531	0.545	0.548		368	0.133	0.228	0.331	0.419	0.447	0.457	0.461		368	0.169	0.3	0.442	0.566	0.595	0.613	0.612		368	0.132	0.085	0.069	0.055	0.052	0.048	0.05
	367	0.143	0.285	0.422	0.508	0.534	0.547	0.55		367	0.131	0.229	0.333	0.42	0.449	0.459	0.463		367	0.169	0.303	0.446	0.571	0.6	0.618	0.617		367	0.126	0.081	0.067	0.053	0.05	0.047	0.048
	366	0.142	0.286	0.424	0.51	0.536	0.55	0.552		366	0.128	0.23	0.334	0.422	0.45	0.461	0.465		366	0.17	0.306	0.45	0.577	0.606	0.623	0.622		366	0.118	0.077	0.064	0.05	0.047	0.044	0.045
	365	0.141	0.287	0.426	0.51	0.538	0.552	0.555		365	0.126	0.231	0.336	0.424	0.452	0.463	0.467		365	0.171	0.309	0.454	0.582	0.611	0.628	0.627		365	0.112	0.072	0.061	0.048	0.046	0.043	0.044
	364	0.141	0.289	0.428	0.514	0.541	0.555	0.557		364	0.124	0.232	0.337	0.426	0.455	0.465	0.469		364	0.173	0.313	0.459	0.587	0.617	0.634	0.633		364	0.105	0.069	0.058	0.046	0.043	0.041	0.043
	363	0.14	0.29	0.43	0.517	0.543	0.557	0.56		363	0.123	0.233	0.339	0.428	0.457	0.467	0.471		363	0.175	0.316	0.464	0.593	0.623	0.64	0.638		363	0.099	0.064	0.055	0.043	0.041	0.039	0.04
	362	0.141	0.292	0.432	0.519	0.546	0.56	0.563		362	0.122	0.234	0.341	0.43	0.459	0.47	0.473		362	0.178	0.319	0.468	0.599	0.629	0.645	0.644		362	0.093	0.061	0.052	0.042	0.039	0.037	0.039
	361	0.141	0.293	0.435	0.522	0.549	0.562	0.566		361	0.121	0.235	0.342	0.433	0.461	0.472	0.476		361	0.182	0.323	0.473	0.605	0.635	0.651	0.65		361	0.088	0.058	0.05	0.04	0.038	0.036	0.037
	360	0.142	0.295	0.437	0.525	0.552	0.566	0.569		360	0.12	0.237	0.344	0.435	0.463	0.474	0.478		360	0.185	0.326	0.478	0.611	0.642	0.657	0.656		360	0.083	0.055	0.047	0.039	0.036	0.035	0.036
	359	0.143	0.297	0.439	0.527	0.554	0.569	0.572		359	0.12	0.238	0.346	0.437	0.466	0.476	0.481		359	0.19	0.33	0.483	0.617	0.648	0.663	0.662		359	0.078	0.052	0.045	0.036	0.034	0.033	0.035
	358	0.145	0.298	0.442	0.53	0.557	0.572	0.575		358	0.12	0.239	0.348	0.44	0.468	0.479	0.483		358	0.195	0.334	0.488	0.623	0.654	0.669	0.668		358	0.072	0.049	0.043	0.035	0.033	0.032	0.033
	357	0.147	0.3	0.445	0.533	0.561	0.575	0.578		357	0.121	0.24	0.35	0.442	0.471	0.482	0.486		357	0.2	0.337	0.493	0.629	0.66	0.675	0.674		357	0.067	0.048	0.042	0.034	0.032	0.03	0.032
	356	0.149	0.302	0.447	0.536	0.564	0.578	0.581		356	0.122	0.242	0.352	0.444	0.473	0.484	0.489		356	0.206	0.342	0.499	0.635	0.667	0.681	0.68		356	0.064	0.045	0.04	0.033	0.031	0.03	0.032
	355	0.152	0.304	0.45	0.54	0.567	0.582	0.585		355	0.123	0.243	0.354	0.447	0.476	0.487	0.491		355	0.213	0.346	0.504	0.641	0.673	0.687	0.686		355	0.06	0.042	0.039	0.033	0.031	0.03	0.032
	354	0.155	0.306	0.453	0.543	0.571	0.585	0.588		354	0.125	0.245	0.356	0.449	0.479	0.49	0.494		354	0.22	0.35	0.51	0.647	0.68	0.693	0.692		354	0.056	0.042	0.038	0.033	0.031	0.029	0.03
	353	0.158	0.308	0.456	0.546	0.574	0.59	0.592		353	0.126	0.246	0.358	0.452	0.482	0.493	0.497		353	0.228	0.354	0.515	0.654	0.687	0.7	0.698		353	0.053	0.041	0.038	0.032	0.031	0.029	0.03
	352	0.162	0.31	0.459	0.55	0.578	0.593	0.596		352	0.128	0.247	0.36	0.455	0.485	0.496	0.5		352	0.237	0.358	0.521	0.66	0.694	0.706	0.705		352	0.05	0.039	0.037	0.032	0.031	0.03	0.032
	351	0.166	0.313	0.462	0.554	0.582	0.597	0.6		351	0.131	0.249	0.362	0.458	0.488	0.499	0.503		351	0.246	0.363	0.527	0.667	0.701	0.712	0.711		351	0.047	0.038	0.037	0.033	0.032	0.03	0.032
	350	0.171	0.315	0.466	0.558	0.586	0.601	0.604		350	0.133	0.251	0.365	0.461	0.491	0.503	0.507		350	0.255	0.367	0.533	0.674	0.708	0.719	0.718		350	0.043	0.038	0.038	0.033	0.032	0.032	0.033
	349	0.176	0.318	0.469	0.562	0.59	0.606	0.608		349	0.137	0.252	0.367	0.464	0.494	0.506	0.51		349	0.266	0.372	0.539	0.681	0.715	0.726	0.724		349	0.042	0.037	0.038	0.034	0.033	0.032	0.035
	348	0.181	0.32	0.473	0.565	0.594	0.61	0.612		348	0.14	0.254	0.37	0.467	0.498	0.509	0.514		348	0.276	0.377	0.545	0.687	0.722	0.732	0.731		348	0.04	0.037	0.039	0.035	0.034	0.035	0.036
	347	0.187	0.323	0.477	0.569	0.599	0.614	0.617		347	0.143	0.256	0.372	0.471	0.501	0.513	0.517		347	0.288	0.382	0.552	0.694	0.73	0.739	0.737		347	0.038	0.037	0.039	0.036	0.037	0.036	0.037
	346	0.193	0.326	0.481	0.574	0.603	0.619	0.622		346	0.147	0.258	0.38	0.474	0.505	0.517	0.521		346	0.299	0.387	0.559	0.702	0.737	0.746	0.744		346	0.036	0.037	0.04	0.039	0.038	0.037	0.039
	345	0.2	0.329	0.485	0.578	0.608	0.624	0.627		345	0.151	0.26	0.378	0.477	0.509	0.521	0.525		345	0.312	0.392	0.566	0.709	0.745	0.752	0.751		345	0.035	0.037	0.042	0.04	0.041	0.04	0.041
	344	0.206	0.332	0.49	0.583	0.613	0.629	0.632		344	0.155	0.261	0.38	0.481	0.513	0.525	0.529		344	0.325	0.398	0.573	0.716	0.753	0.759	0.758		344	0.033	0.038	0.043	0.042	0.043	0.043	0.044
	343	0.213	0.336	0.494	0.588	0.618	0.634	0.637		343	0.159	0.264	0.384	0.485	0.517	0.529	0.533		343	0.338	0.404	0.58	0.724	0.761	0.766	0.765		343	0.032	0.039	0.044	0.045	0.046	0.045	0.047
	342	0.22	0.339	0.499	0.593	0.623	0.64	0.643		342	0.164	0.266	0.387	0.489	0.521	0.533	0.537		342	0.352	0.41	0.588	0.732	0.769	0.774	0.772		342	0.031	0.039	0.046	0.047	0.048	0.05	0.051
	341	0.228	0.343	0.504	0.598	0.629	0.645	0.648		341	0.168	0.268	0.39	0.493	0.525	0.538	0.542		341	0.366	0.416	0.595	0.74	0.777	0.781	0.779		341	0.031	0.04	0.047	0.049	0.051	0.052	0.055
	340	0.236	0.346	0.509	0.603	0.634	0.651	0.654		340	0.173	0.27	0.394	0.498	0.523	0.543	0.547		340	0.38	0.422	0.603	0.748	0.786	0.789	0.787		340	0.029	0.041	0.049	0.053	0.055	0.056	0.058
	339	0.243	0.35	0.514	0.609	0.64	0.656	0.66		339	0.178	0.273	0.398	0.502	0.535	0.548	0.552		339	0.394	0.428	0.611	0.756	0.794	0.796	0.794		339	0.029	0.042	0.051	0.055	0.057	0.06	0.062
	338	0.252	0.354	0.519	0.615	0.646	0.663	0.666		338	0.183	0.275	0.401	0.507	0.539	0.552	0.557		338	0.409	0.435	0.619	0.765	0.803	0.803	0.802		338	0.029	0.043	0.052	0.057	0.06	0.063	0.066
	337	0.26	0.358	0.525	0.62	0.652	0.669	0.672		337	0.188	0.277	0.405	0.511	0.544	0.558	0.562		337	0.423	0.441	0.628	0.773	0.812	0.811	0.809		337	0.028	0.044	0.054	0.061	0.063	0.067	0.069
	336	0.268	0.362	0.53	0.626	0.658	0.675	0.679		336	0.192	0.28	0.409	0.516	0.55	0.563	0.567		336	0.437	0.448	0.637	0.782	0.822	0.818	0.817		336	0.028	0.045	0.056	0.063	0.066	0.071	0.073
	335	0.276	0.367	0.536	0.632	0.665	0.682	0.685		335	0.197	0.283	0.413	0.522	0.556	0.569	0.573		335	0.452	0.455	0.646	0.791	0.831	0.826	0.825		335	0.029	0.047	0.058	0.066	0.068	0.075	0.077
	334	0.284	0.371	0.542	0.638	0.671	0.688	0.692		334	0.202	0.286	0.418	0.528	0.561	0.575	0.579		334	0.466	0.463	0.655	0.8	0.841	0.834	0.832		334	0.029	0.048	0.06	0.068	0.071	0.078	0.08
	333	0.293	0.375	0.549	0.645	0.678	0.695	0.699		333	0.206	0.289	0.423	0.534	0.568	0.582	0.586		333	0.481	0.471	0.665	0.81	0.851	0.842	0.84		333	0.029	0.049	0.062	0.07	0.074	0.081	0.082
	332	0.301	0.38	0.555	0.651	0.684	0.702	0.706		332	0.211	0.293	0.428	0.54	0.574	0.588	0.593		332	0.495	0.479	0.675	0.819	0.861	0.85	0.848		332	0.029	0.05	0.064	0.073	0.076	0.084	0.085
	331	0.309	0.385	0.562	0.658	0.691	0.709	0.712		331	0.216	0.297	0.433	0.547	0.581	0.596	0.6		331	0.51	0.487	0.686	0.829	0.871	0.858	0.856		331	0.031	0.052	0.066	0.075	0.079	0.086	0.088
	330	0.318	0.39	0.568	0.664	0.698	0.716	0.72		330	0.221	0.301	0.439	0.555	0.589	0.603	0.608		330	0.524	0.496	0.697	0.839	0.881	0.866	0.864		330	0.031	0.053	0.068	0.077	0.081	0.089	0.091
	329	0.326	0.395	0.575	0.671	0.705	0.723	0.73		329	0.226	0.305	0.446	0.563	0.597	0.612	0.616		329	0.539	0.505	0.708	0.849	0.892	0.874	0.872		329	0.032	0.055	0.07	0.08	0.084	0.092	0.093
	328	0.334	0.4	0.582	0.677	0.712	0.73	0.734		328	0.232	0.31	0.453	0.572	0.606	0.621	0.625		328	0.553	0.515	0.719	0.859	0.902	0.882	0.88		328	0.033	0.056	0.071	0.081	0.085	0.093	0.095
	327	0.342	0.405	0.59	0.684	0.719	0.738	0.741		327	0.238	0.315	0.461	0.582	0.615	0.63	0.635		327	0.568	0.525	0.732	0.869	0.913	0.89	0.888		327	0.035	0.058	0.072	0.083	0.087	0.095	0.096
	326	0.35	0.411	0.597	0.691	0.726	0.745	0.749		326	0.245	0.321	0.469	0.592	0.625	0.641	0.645		326	0.584	0.536	0.744	0.88	0.924	0.898	0.896		326	0.035	0.059	0.074	0.084	0.089	0.096	0.097
	325	0.358	0.417	0.604	0.698	0.734	0.753	0.756		325	0.252	0.327	0.477	0.603	0.636	0.652	0.656		325	0.599	0.547	0.757	0.89	0.935	0.906	0.904		325	0.038	0.061	0.076	0.085	0.09	0.097	0.099
	324	0.365	0.422	0.611	0.705	0.741	0.76	0.764		324	0.26	0.334	0.487	0.615	0.647	0.664	0.668		324	0.614	0.559	0.77	0.901	0.946	0.913	0.911		324	0.037	0.063	0.078	0.086	0.091	0.099	0.1
	323	0.373	0.428	0.619	0.712	0.748	0.767	0.771		323	0.269	0.342	0.497	0.627	0.659	0.676	0.68		323	0.631	0.571	0.784	0.911	0.957	0.921	0.919		323	0.038	0.064	0.08	0.088	0.092	0.099	0.1
	322	0.38	0.434	0.627	0.719	0.755	0.775	0.779		322	0.278	0.35	0.508	0.642	0.672	0.689	0.693		322	0.648	0.584	0.798	0.922	0.968	0.928	0.927		322	0.04	0.065	0.081	0.089	0.092	0.099	0.1
	321	0.387	0.44	0.635	0.726	0.763	0.782	0.786		321	0.289	0.358	0.52	0.656	0.685	0.703	0.707		321	0.665	0.598	0.812	0.932	0.98	0.936	0.934		321	0.041	0.066	0.082	0.09	0.094	0.1	0.101
	320	0.393	0.446	0.643	0.733	0.77	0.79	0.794		320	0.3	0.368	0.533	0.672	0.699	0.717	0.721		320	0.684	0.612	0.827	0.943	0.991	0.943	0.941		320	0.042	0.068	0.083	0.09	0.094	0.1	0.101
	319	0.4	0.453	0.651	0.74	0.778	0.798	0.802		319	0.313	0.378	0.546	0.689	0.714	0.732	0.737		319	0.703	0.627	0.842	0.953	1.002	0.949	0.947		319	0.043	0.069	0.085	0.091	0.095	0.1	0.101
	318	0.406	0.46	0.66	0.747	0.785	0.806	0.81		318	0.328	0.39	0.56	0.707	0.729	0.748	0.752		318	0.723	0.642	0.857	0.964	1.013	0.956	0.954		318	0.045	0.07	0.086	0.091	0.095	0.1	0.101
	317	0.411	0.467	0.668	0.755	0.793	0.814	0.818		317	0.343	0.402	0.575	0.726	0.745	0.765	0.769		317	0.744	0.659	0.873	0.974	1.023	0.963	0.961		317	0.046	0.071	0.086	0.092	0.095	0.1	0.101
	316	0.417	0.474	0.677	0.762	0.801	0.822	0.826		316	0.361	0.415	0.591	0.746	0.761	0.782	0.786		316	0.767	0.676	0.888	0.984	1.034	0.969	0.967		316	0.047	0.072	0.087	0.092	0.096	0.1	0.101
	315	0.422	0.481	0.687	0.77	0.809	0.83	0.834		315	0.38	0.429	0.608	0.767	0.778	0.799	0.803		315	0.791	0.693	0.904	0.994	1.045	0.976	0.974		315	0.05	0.073	0.088	0.093	0.096	0.1	0.103
	314	0.427	0.489	0.696	0.777	0.817	0.838	0.842		314	0.401	0.444	0.626	0.789	0.795	0.816	0.821		314	0.817	0.711	0.92	1.004	1.055	0.982	0.98		314	0.051	0.074	0.088	0.093	0.096	0.101	0.103
	313	0.433	0.497	0.706	0.785	0.825	0.846	0.85		313	0.424	0.459	0.643	0.812	0.812	0.834	0.838		313	0.844	0.73	0.936	1.013	1.064	0.987	0.985		313	0.052	0.074	0.088	0.093	0.096	0.101	0.103
	312	0.438	0.506	0.716	0.792	0.833	0.854	0.858		312	0.448	0.476	0.662	0.835	0.83	0.852	0.856		312	0.872	0.749	0.951	1.022	1.074	0.992	0.99		312	0.053	0.075	0.088	0.093	0.096	0.101	0.103
	311	0.445	0.515	0.726	0.799	0.84	0.862	0.866		311	0.475	0.493	0.68	0.859	0.847	0.87	0.874		311	0.901	0.768	0.966	1.03	1.082	0.997	0.995		311	0.055	0.075	0.088	0.093	0.096	0.103	0.104
	310	0.452	0.525	0.737	0.806	0.848	0.869	0.874		310	0.503	0.51	0.699	0.882	0.865	0.888	0.892		310	0.932	0.787	0.98	1.038	1.091	1.001	0.999		310	0.056	0.076	0.088	0.093	0.096	0.103	0.104
	309	0.461	0.535	0.747	0.813	0.854	0.876	0.881		309	0.533	0.529	0.718	0.906	0.881	0.904	0.909		309	0.963	0.805	0.994	1.045	1.098	1.005	1.003		309	0.057	0.076	0.088	0.093	0.096	0.103	0.104
	308	0.471	0.545	0.757	0.819	0.861	0.883	0.887		308	0.564	0.547	0.737	0.929	0.897	0.921	0.925		308	0.996	0.824	1.007	1.052	1.105	1.007	1.005		308	0.06	0.077	0.088	0.093	0.096	0.103	0.104
	307	0.484	0.556	0.767	0.824	0.867	0.889	0.894		307	0.598	0.566	0.755	0.953	0.912	0.937	0.941		307	1.029	0.842	1.019	1.058	1.111	1.009	1.007		307	0.061	0.078	0.088	0.093	0.096	0.104	0.106
	306	0.498	0.567	0.777	0.83	0.873	0.895	0.9		306	0.632	0.585	0.773	0.975	0.927	0.952	0.957		306	1.063	0.86	1.03	1.062	1.116	1.011	1.009		306	0.062	0.078	0.089	0.093	0.095	0.104	0.106
	305	0.515	0.578	0.786	0.835	0.877	0.9	0.904		305	0.668	0.604	0.796	0.997	0.941	0.967	0.971		305	1.097	0.876	1.04	1.066	1.12	1.012	1.01		305	0.064	0.078	0.089	0.093	0.095	0.103	0.104
	304	0.534	0.589	0.795	0.839	0.881	0.904	0.909		304	0.705	0.622	0.807	1.018	0.953	0.98	0.984		304	1.131	0.892	1.049	1.069	1.123	1.012	1.01		304	0.065	0.079	0.09	0.093	0.095	0.103	0.104
	303	0.556	0.6	0.803	0.841	0.884	0.907	0.912		303	0.743	0.64	0.823	1.038	0.964	0.991	0.995		303	1.166	0.907	1.057	1.07	1.125	1.011	1.01		303	0.066	0.08	0.09	0.093	0.095	0.103	0.104
	302	0.581	0.612	0.811	0.844	0.887	0.91	0.914		302	0.782	0.658	0.838	1.057	0.975	1.002	1.006		302	1.201	0.921	1.064	1.072	1.126	1.009	1.01		302	0.067	0.081	0.091	0.093	0.095	0.103	0.104
	301	0.608	0.623	0.819	0.846	0.889	0.912	0.916		301	0.822	0.676	0.851	1.074	0.984	1.011	1.015		301	1.236	0.934	1.07	1.072	1.126	1.007	1		301	0.069	0.082	0.091	0.093	0.096	0.103	0.104
	300	0.638	0.634	0.825	0.846	0.889	0.912	0.917		300	0.862	0.692	0.864	1.089	0.991	1.019	1.023		300	1.27	0.945	1.074	1.072	1.126	1.004	1		300	0.069	0.083	0.092	0.095	0.096	0.103	0.104

## Sheet: Figure 2B
	CCepS-N+(CH3)3-1
	A518
	Time (min) CCepS-N+(CH3)3-1	NDM-1			Mean	SD	IMP-4			Mean	SD	KPC-3			Mean	SD	VIM-27			Mean	SD	OXA-48			Mean	SD	MOX-1			Mean	SD	CYM-4			Mean	SD	TEM-7			Mean	SD	SHV-5			Mean	SD	CTX-M-3
	0	0.031	0.026	0.018	0.025	0.00656	0.037	0.03	0.025	0.03067	0.00603	0.032	0.025	0.016	0.02433	0.00802	0.031	0.026	0.019	0.02533	0.00603	0.03	0.033	0.028	0.03033	0.00252	0.021	0.023	0.028	0.024	0.00361	0.025	0.028	0.028	0.027	0.00173	0.024	0.021	0.025	0.02333	0.00208	0.016	0.02	0.022	0.01933	0.00306	0.023	0.021	0.025
	1	0.34	0.33	0.323	0.331	0.00854	0.339	0.329	0.321	0.32967	0.00902	0.337	0.333	0.324	0.33133	0.00666	0.337	0.333	0.323	0.331	0.00721	0.336	0.328	0.328	0.33067	0.00462	0.33	0.333	0.334	0.33233	0.00208	0.323	0.332	0.332	0.329	0.0052	0.268	0.269	0.266	0.26767	0.00153	0.269	0.279	0.272	0.27333	0.00513	0.299	0.305	0.295
	2	0.472	0.47	0.462	0.468	0.00529	0.473	0.468	0.458	0.46633	0.00764	0.473	0.466	0.462	0.467	0.00557	0.473	0.473	0.469	0.47167	0.00231	0.465	0.467	0.473	0.46833	0.00416	0.463	0.46	0.467	0.46333	0.00351	0.468	0.471	0.47	0.46967	0.00153	0.382	0.383	0.381	0.382	0.001	0.387	0.391	0.396	0.39133	0.00451	0.414	0.419	0.423
	3	0.522	0.519	0.511	0.51733	0.00569	0.522	0.518	0.512	0.51733	0.00503	0.522	0.521	0.512	0.51833	0.00551	0.523	0.522	0.517	0.52067	0.00321	0.518	0.518	0.523	0.51967	0.00289	0.514	0.518	0.515	0.51567	0.00208	0.52	0.52	0.519	0.51967	0.00057735	0.408	0.413	0.405	0.40867	0.00404	0.388	0.39	0.394	0.39067	0.00306	0.456	0.457	0.461
	4	0.542	0.543	0.535	0.54	0.00436	0.544	0.538	0.533	0.53833	0.00551	0.543	0.537	0.53	0.53667	0.00651	0.543	0.545	0.536	0.54133	0.00473	0.541	0.54	0.538	0.53967	0.00153	0.534	0.541	0.54	0.53833	0.00379	0.541	0.544	0.538	0.541	0.003	0.422	0.422	0.425	0.423	0.00173	0.403	0.408	0.41	0.407	0.00361	0.475	0.481	0.484
	5	0.559	0.557	0.548	0.55467	0.00586	0.559	0.554	0.552	0.555	0.00361	0.56	0.554	0.546	0.55333	0.00702	0.558	0.558	0.555	0.557	0.00173	0.554	0.555	0.55	0.553	0.00265	0.549	0.551	0.554	0.55133	0.00252	0.549	0.555	0.549	0.551	0.00346	0.432	0.431	0.434	0.43233	0.00153	0.412	0.414	0.421	0.41567	0.00473	0.494	0.494	0.492
	6	0.57	0.567	0.558	0.565	0.00624	0.588	0.585	0.58	0.58433	0.00404	0.575	0.573	0.563	0.57033	0.00643	0.573	0.571	0.562	0.56867	0.00586	0.577	0.574	0.566	0.57233	0.00569	0.563	0.56	0.558	0.56033	0.00252	0.57	0.565	0.563	0.566	0.00361	0.436	0.435	0.438	0.43633	0.00153	0.422	0.421	0.424	0.42233	0.00153	0.514	0.514	0.511
	7	0.58	0.578	0.57	0.576	0.00529	0.585	0.58	0.575	0.58	0.005	0.586	0.584	0.577	0.58233	0.00473	0.58	0.583	0.585	0.58267	0.00252	0.582	0.582	0.574	0.57933	0.00462	0.58	0.58	0.578	0.57933	0.00115	0.579	0.58	0.575	0.578	0.00265	0.443	0.443	0.445	0.44367	0.00115	0.428	0.427	0.431	0.42867	0.00208	0.533	0.529	0.533
	8	0.587	0.583	0.576	0.582	0.00557	0.586	0.584	0.574	0.58133	0.00643	0.587	0.582	0.574	0.581	0.00656	0.582	0.588	0.585	0.585	0.003	0.584	0.584	0.579	0.58233	0.00289	0.587	0.584	0.583	0.58467	0.00208	0.583	0.581	0.575	0.57967	0.00416	0.461	0.461	0.458	0.46	0.00173	0.439	0.446	0.444	0.443	0.00361	0.544	0.544	0.541
	9	0.586	0.586	0.577	0.583	0.0052	0.589	0.589	0.583	0.587	0.00346	0.586	0.583	0.574	0.581	0.00624	0.583	0.583	0.584	0.58333	0.00057735	0.584	0.592	0.583	0.58633	0.00493	0.582	0.58	0.573	0.57833	0.00473	0.584	0.584	0.578	0.582	0.00346	0.468	0.466	0.461	0.465	0.00361	0.444	0.448	0.448	0.44667	0.00231	0.548	0.551	0.552
	10	0.588	0.587	0.577	0.584	0.00608	0.592	0.588	0.581	0.587	0.00557	0.592	0.588	0.58	0.58667	0.00611	0.588	0.592	0.59	0.59	0.002	0.586	0.589	0.59	0.58833	0.00208	0.587	0.587	0.588	0.58733	0.00057735	0.589	0.589	0.585	0.58767	0.00231	0.474	0.476	0.47	0.47333	0.00306	0.453	0.454	0.458	0.455	0.00265	0.56	0.56	0.565
	11	0.587	0.586	0.579	0.584	0.00436	0.589	0.586	0.581	0.58533	0.00404	0.595	0.593	0.585	0.591	0.00529	0.591	0.591	0.594	0.592	0.00173	0.589	0.589	0.586	0.588	0.00173	0.59	0.593	0.587	0.59	0.003	0.594	0.597	0.585	0.592	0.00624	0.478	0.479	0.482	0.47967	0.00208	0.466	0.462	0.461	0.463	0.00265	0.566	0.569	0.566
	12	0.59	0.586	0.584	0.58667	0.00306	0.6	0.598	0.592	0.59667	0.00416	0.594	0.592	0.583	0.58967	0.00586	0.591	0.593	0.593	0.59233	0.00115	0.584	0.588	0.588	0.58667	0.00231	0.593	0.596	0.588	0.59233	0.00404	0.593	0.59	0.584	0.589	0.00458	0.485	0.484	0.492	0.487	0.00436	0.468	0.471	0.465	0.468	0.003	0.577	0.577	0.573
	13	0.596	0.59	0.584	0.59	0.006	0.596	0.592	0.585	0.591	0.00557	0.594	0.594	0.586	0.59133	0.00462	0.592	0.594	0.593	0.593	0.001	0.598	0.599	0.604	0.60033	0.00321	0.587	0.587	0.589	0.58767	0.00115	0.598	0.6	0.596	0.598	0.002	0.497	0.496	0.499	0.49733	0.00153	0.481	0.481	0.478	0.48	0.00173	0.58	0.579	0.576
	14	0.597	0.592	0.582	0.59033	0.00764	0.602	0.596	0.584	0.594	0.00917	0.595	0.595	0.587	0.59233	0.00462	0.592	0.593	0.591	0.592	0.001	0.591	0.593	0.591	0.59167	0.00115	0.59	0.588	0.588	0.58867	0.00115	0.596	0.595	0.59	0.59367	0.00321	0.504	0.505	0.508	0.50567	0.00208	0.486	0.488	0.492	0.48867	0.00306	0.581	0.579	0.58
	15	0.599	0.594	0.585	0.59267	0.00709	0.595	0.593	0.583	0.59033	0.00643	0.596	0.596	0.584	0.592	0.00693	0.59	0.596	0.596	0.594	0.00346	0.588	0.591	0.591	0.59	0.00173	0.598	0.601	0.597	0.59867	0.00208	0.595	0.595	0.589	0.593	0.00346	0.513	0.509	0.505	0.509	0.004	0.491	0.496	0.495	0.494	0.00265	0.581	0.579	0.577
	16	0.598	0.595	0.587	0.59333	0.00569	0.597	0.589	0.583	0.58967	0.00702	0.596	0.596	0.585	0.59233	0.00635	0.594	0.594	0.595	0.59433	0.00057735	0.589	0.591	0.589	0.58967	0.00115	0.595	0.589	0.59	0.59133	0.00321	0.597	0.595	0.589	0.59367	0.00416	0.515	0.515	0.516	0.51533	0.00057735	0.494	0.501	0.501	0.49867	0.00404	0.581	0.581	0.583
	17	0.6	0.598	0.591	0.59633	0.00473	0.597	0.596	0.591	0.59467	0.00321	0.6	0.593	0.589	0.594	0.00557	0.594	0.597	0.597	0.596	0.00173	0.595	0.595	0.598	0.596	0.00173	0.593	0.593	0.589	0.59167	0.00231	0.598	0.598	0.592	0.596	0.00346	0.521	0.521	0.518	0.52	0.00173	0.506	0.503	0.501	0.50333	0.00252	0.585	0.581	0.586
	18	0.602	0.596	0.59	0.596	0.006	0.6	0.597	0.591	0.596	0.00458	0.6	0.596	0.588	0.59467	0.00611	0.594	0.598	0.598	0.59667	0.00231	0.597	0.598	0.595	0.59667	0.00153	0.594	0.599	0.593	0.59533	0.00321	0.598	0.596	0.592	0.59533	0.00306	0.526	0.527	0.52	0.52433	0.00379	0.508	0.505	0.509	0.50733	0.00208	0.585	0.577	0.58
	19	0.602	0.597	0.589	0.596	0.00656	0.602	0.6	0.587	0.59633	0.00814	0.6	0.598	0.597	0.59833	0.00153	0.594	0.595	0.598	0.59567	0.00208	0.597	0.598	0.6	0.59833	0.00153	0.594	0.597	0.596	0.59567	0.00153	0.599	0.6	0.595	0.598	0.00265	0.527	0.53	0.531	0.52933	0.00208	0.512	0.512	0.509	0.511	0.00173	0.589	0.583	0.582
	20	0.603	0.599	0.593	0.59833	0.00503	0.604	0.598	0.595	0.599	0.00458	0.604	0.595	0.601	0.6	0.00458	0.594	0.596	0.598	0.596	0.002	0.597	0.595	0.598	0.59667	0.00153	0.596	0.597	0.602	0.59833	0.00321	0.604	0.6	0.599	0.601	0.00265	0.531	0.531	0.533	0.53167	0.00115	0.511	0.517	0.52	0.516	0.00458	0.585	0.582	0.584
	21	0.596	0.591	0.586	0.591	0.005	0.598	0.591	0.587	0.592	0.00557	0.602	0.603	0.595	0.6	0.00436	0.593	0.594	0.594	0.59367	0.00057735	0.597	0.593	0.592	0.594	0.00265	0.597	0.592	0.592	0.59367	0.00289	0.597	0.599	0.603	0.59967	0.00306	0.533	0.532	0.535	0.53333	0.00153	0.524	0.517	0.519	0.52	0.00361	0.585	0.584	0.583
	22	0.597	0.591	0.585	0.591	0.006	0.592	0.584	0.583	0.58633	0.00493	0.597	0.594	0.589	0.59333	0.00404	0.589	0.588	0.597	0.59133	0.00493	0.595	0.593	0.593	0.59367	0.00115	0.595	0.586	0.59	0.59033	0.00451	0.596	0.595	0.6	0.597	0.00265	0.539	0.535	0.535	0.53633	0.00231	0.525	0.525	0.522	0.524	0.00173	0.582	0.581	0.584
	23	0.597	0.592	0.583	0.59067	0.00709	0.6	0.598	0.588	0.59533	0.00643	0.594	0.593	0.588	0.59167	0.00321	0.595	0.595	0.593	0.59433	0.00115	0.593	0.593	0.596	0.594	0.00173	0.595	0.59	0.586	0.59033	0.00451	0.59	0.595	0.588	0.591	0.00361	0.541	0.545	0.539	0.54167	0.00306	0.528	0.528	0.527	0.52767	0.00057735	0.581	0.583	0.585
	24	0.605	0.597	0.593	0.59833	0.00611	0.591	0.586	0.579	0.58533	0.00603	0.601	0.6	0.593	0.598	0.00436	0.598	0.598	0.593	0.59633	0.00289	0.599	0.601	0.604	0.60133	0.00252	0.597	0.6	0.595	0.59733	0.00252	0.6	0.597	0.594	0.597	0.003	0.545	0.543	0.551	0.54633	0.00416	0.526	0.529	0.529	0.528	0.00173	0.583	0.582	0.585
	25	0.596	0.592	0.586	0.59133	0.00503	0.599	0.598	0.587	0.59467	0.00666	0.594	0.588	0.583	0.58833	0.00551	0.596	0.596	0.597	0.59633	0.00057735	0.586	0.592	0.586	0.588	0.00346	0.597	0.597	0.598	0.59733	0.00057735	0.596	0.593	0.583	0.59067	0.00681	0.546	0.546	0.551	0.54767	0.00289	0.536	0.53	0.534	0.53333	0.00306	0.581	0.576	0.58
	26	0.603	0.598	0.593	0.598	0.005	0.6	0.598	0.593	0.597	0.00361	0.6	0.6	0.591	0.597	0.0052	0.6	0.599	0.602	0.60033	0.00153	0.599	0.6	0.606	0.60167	0.00379	0.598	0.596	0.593	0.59567	0.00252	0.6	0.597	0.592	0.59633	0.00404	0.548	0.548	0.554	0.55	0.00346	0.536	0.534	0.538	0.536	0.002	0.586	0.581	0.585
	27	0.602	0.598	0.589	0.59633	0.00666	0.596	0.595	0.585	0.592	0.00608	0.603	0.604	0.593	0.6	0.00608	0.595	0.592	0.593	0.59333	0.00153	0.596	0.595	0.6	0.597	0.00265	0.594	0.594	0.599	0.59567	0.00289	0.597	0.599	0.589	0.595	0.00529	0.554	0.551	0.554	0.553	0.00173	0.54	0.538	0.534	0.53733	0.00306	0.583	0.583	0.588
	28	0.6	0.596	0.588	0.59467	0.00611	0.604	0.604	0.597	0.60167	0.00404	0.603	0.598	0.591	0.59733	0.00603	0.595	0.597	0.596	0.596	0.001	0.595	0.597	0.586	0.59267	0.00586	0.598	0.595	0.593	0.59533	0.00252	0.598	0.6	0.598	0.59867	0.00115	0.558	0.553	0.556	0.55567	0.00252	0.541	0.543	0.537	0.54033	0.00306	0.589	0.587	0.586
	29	0.605	0.6	0.595	0.6	0.005	0.602	0.598	0.592	0.59733	0.00503	0.606	0.604	0.594	0.60133	0.00643	0.599	0.602	0.601	0.60067	0.00153	0.595	0.598	0.607	0.6	0.00624	0.6	0.602	0.598	0.6	0.002	0.601	0.6	0.596	0.599	0.00265	0.555	0.556	0.56	0.557	0.00265	0.541	0.543	0.544	0.54267	0.00153	0.585	0.586	0.588
	30	0.598	0.592	0.59	0.59333	0.00416	0.599	0.599	0.591	0.59633	0.00462	0.603	0.6	0.589	0.59733	0.00737	0.595	0.592	0.598	0.595	0.003	0.599	0.599	0.596	0.598	0.00173	0.598	0.595	0.598	0.597	0.00173	0.601	0.599	0.596	0.59867	0.00252	0.557	0.553	0.555	0.555	0.002	0.543	0.541	0.543	0.54233	0.00115	0.588	0.587	0.585
	31	0.6	0.596	0.589	0.595	0.00557	0.597	0.592	0.585	0.59133	0.00603	0.602	0.602	0.594	0.59933	0.00462	0.607	0.603	0.6	0.60333	0.00351	0.595	0.595	0.602	0.59733	0.00404	0.6	0.597	0.596	0.59767	0.00208	0.6	0.6	0.595	0.59833	0.00289	0.56	0.56	0.557	0.559	0.00173	0.545	0.545	0.547	0.54567	0.00115	0.582	0.584	0.588
	32	0.6	0.592	0.586	0.59267	0.00702	0.6	0.597	0.592	0.59633	0.00404	0.6	0.594	0.587	0.59367	0.00651	0.597	0.597	0.596	0.59667	0.00057735	0.6	0.596	0.593	0.59633	0.00351	0.601	0.595	0.592	0.596	0.00458	0.596	0.598	0.592	0.59533	0.00306	0.563	0.56	0.559	0.56067	0.00208	0.546	0.548	0.548	0.54733	0.00115	0.583	0.582	0.584
	33	0.602	0.595	0.587	0.59467	0.00751	0.599	0.6	0.588	0.59567	0.00666	0.602	0.594	0.594	0.59667	0.00462	0.601	0.595	0.603	0.59967	0.00416	0.592	0.6	0.596	0.596	0.004	0.596	0.595	0.601	0.59733	0.00321	0.599	0.594	0.594	0.59567	0.00289	0.563	0.562	0.568	0.56433	0.00321	0.546	0.55	0.55	0.54867	0.00231	0.586	0.582	0.58
	34	0.602	0.595	0.589	0.59533	0.00651	0.602	0.599	0.589	0.59667	0.00681	0.603	0.601	0.592	0.59867	0.00586	0.602	0.597	0.599	0.59933	0.00252	0.595	0.597	0.592	0.59467	0.00252	0.597	0.599	0.595	0.597	0.002	0.597	0.598	0.595	0.59667	0.00153	0.563	0.566	0.57	0.56633	0.00351	0.55	0.55	0.549	0.54967	0.00057735	0.586	0.586	0.582
	35	0.602	0.593	0.591	0.59533	0.00586	0.599	0.599	0.588	0.59533	0.00635	0.6	0.6	0.593	0.59767	0.00404	0.596	0.597	0.597	0.59667	0.00057735	0.593	0.597	0.598	0.596	0.00265	0.6	0.596	0.59	0.59533	0.00503	0.601	0.597	0.593	0.597	0.004	0.567	0.565	0.57	0.56733	0.00252	0.549	0.55	0.552	0.55033	0.00153	0.585	0.585	0.58
	36	0.599	0.593	0.589	0.59367	0.00503	0.598	0.597	0.584	0.593	0.00781	0.6	0.596	0.586	0.594	0.00721	0.594	0.593	0.593	0.59333	0.00057735	0.599	0.592	0.593	0.59467	0.00379	0.595	0.595	0.599	0.59633	0.00231	0.595	0.595	0.59	0.59333	0.00289	0.565	0.565	0.569	0.56633	0.00231	0.552	0.55	0.551	0.551	0.001	0.587	0.582	0.582
	37	0.603	0.6	0.591	0.598	0.00624	0.602	0.596	0.586	0.59467	0.00808	0.595	0.606	0.602	0.601	0.00557	0.599	0.6	0.594	0.59767	0.00321	0.598	0.602	0.596	0.59867	0.00306	0.594	0.59	0.593	0.59233	0.00208	0.6	0.598	0.594	0.59733	0.00306	0.566	0.567	0.571	0.568	0.00265	0.551	0.55	0.552	0.551	0.001	0.579	0.582	0.586
	38	0.603	0.597	0.589	0.59633	0.00702	0.602	0.596	0.584	0.594	0.00917	0.598	0.6	0.595	0.59767	0.00252	0.596	0.598	0.599	0.59767	0.00153	0.597	0.598	0.593	0.596	0.00265	0.596	0.593	0.595	0.59467	0.00153	0.598	0.596	0.601	0.59833	0.00252	0.567	0.566	0.571	0.568	0.00265	0.553	0.553	0.551	0.55233	0.00115	0.586	0.586	0.586
	39	0.603	0.594	0.589	0.59533	0.00709	0.605	0.599	0.594	0.59933	0.00551	0.605	0.6	0.593	0.59933	0.00603	0.593	0.593	0.596	0.594	0.00173	0.598	0.598	0.595	0.597	0.00173	0.595	0.59	0.592	0.59233	0.00252	0.592	0.604	0.6	0.59867	0.00611	0.569	0.57	0.576	0.57167	0.00379	0.556	0.56	0.562	0.55933	0.00306	0.584	0.584	0.581
	40	0.603	0.598	0.588	0.59633	0.00764	0.601	0.599	0.601	0.60033	0.00115	0.599	0.601	0.601	0.60033	0.00115	0.597	0.596	0.604	0.599	0.00436	0.597	0.598	0.605	0.6	0.00436	0.597	0.597	0.598	0.59733	0.00057735	0.599	0.598	0.597	0.598	0.001	0.571	0.57	0.572	0.571	0.001	0.559	0.562	0.562	0.561	0.00173	0.585	0.583	0.588
[truncated: 195 more columns]

## Sheet: Figure 2C
		CCepS-N+(CH3)3-1					CCepS-N+(CH3)3-2					CCepS-N+(CH3)3-3					CCS-N+(CH3)3
	β-lactamase	A518			Mean	SD	A518			Mean	SD	A518			Mean	SD	A591			Mean	SD
	NDM-1	0.602	0.592	0.587	0.59367	0.00764	0.611	0.594	0.592	0.599	0.01044	0.608	0.584	0.594	0.59533	0.01206	0.536	0.531	0.533	0.53333	0.00252
	IMP-4	0.596	0.593	0.587	0.592	0.00458	0.601	0.595	0.594	0.59667	0.00379	0.584	0.597	0.585	0.58867	0.00723	0.528	0.529	0.537	0.53133	0.00493
	KPC-3	0.584	0.586	0.588	0.586	0.002	0.598	0.581	0.583	0.58733	0.00929	0.586	0.587	0.593	0.58867	0.00379	0.523	0.523	0.534	0.52667	0.00635
	VIM-27	0.594	0.602	0.591	0.59567	0.00569	0.601	0.592	0.588	0.59367	0.00666	0.587	0.606	0.597	0.59667	0.0095	0.536	0.532	0.522	0.53	0.00721
	OXA-48	0.591	0.584	0.611	0.59533	0.01401	0.586	0.605	0.594	0.595	0.00954	0.587	0.592	0.599	0.59267	0.00603	0.331	0.312	0.325	0.32267	0.00971
	MOX-1	0.592	0.601	0.595	0.596	0.00458	0.594	0.583	0.586	0.58767	0.00569	0.587	0.588	0.598	0.591	0.00608	0.007	0.009	0.005	0.007	0.002
	CYM-4	0.594	0.598	0.581	0.591	0.00889	0.583	0.588	0.587	0.586	0.00265	0.606	0.591	0.601	0.59933	0.00764	0.007	0.007	0.011	0.00833	0.00231
	TEM-7	0.557	0.562	0.551	0.55667	0.00551	0.523	0.523	0.544	0.53	0.01212	0.027	0.016	0.025	0.02267	0.00586	0.011	0.011	0.011	0.011	0
	SHV-5	0.556	0.548	0.534	0.546	0.01114	0.536	0.532	0.513	0.527	0.01229	0.026	0.019	0.029	0.02467	0.00513	0.006	0.009	0.009	0.008	0.00173
	CTX-M-3	0.586	0.567	0.576	0.57633	0.0095	0.563	0.576	0.576	0.57167	0.00751	0.065	0.053	0.044	0.054	0.01054	0.009	0.008	0.007	0.008	0.001
	TEM-1	0.429	0.438	0.434	0.43367	0.00451	0.016	0.031	0.024	0.02367	0.00751	0.019	0.028	0.025	0.024	0.00458	0.007	0.011	0.012	0.01	0.00265
	PBS	0.035	0.024	0.031	0.03	0.00557	0.016	0.024	0.018	0.01933	0.00416	0.019	0.023	0.025	0.02233	0.00306	0.01	0.009	0.007	0.00867	0.00153

## Sheet: Figure 2D
		NDM-1					IMP-4					KPC-3					VIM-27					OXA-48					MOX-1					CYM-4					TEM-7					SHV-5					CTX-M-3
	[CCepS-N+(CH3)3-1] (µM)	A518			Mean	SD	A518			Mean	SD	A518			Mean	SD	A518			Mean	SD	A518			Mean	SD	A518			Mean	SD	A518			Mean	SD	A518			Mean	SD	A518			Mean	SD	A518
	0	0.012	0.016	0.015	0.01433	0.00208	0.015	0.019	0.016	0.01667	0.00208	0.016	0.017	0.015	0.016	0.001	0.015	0.019	0.015	0.01633	0.00231	0.014	0.016	0.016	0.01533	0.00115	0.014	0.014	0.015	0.01433	0.00057735	0.014	0.016	0.015	0.015	0.001	0.015	0.012	0.013	0.01333	0.00153	0.015	0.012	0.013	0.01333	0.00153	0.014	0.013	0.014
	0.0625	0.049	0.044	0.042	0.045	0.00361	0.043	0.043	0.043	0.043	0	0.044	0.043	0.043	0.04333	0.00057735	0.045	0.044	0.043	0.044	0.001	0.042	0.041	0.043	0.042	0.001	0.043	0.043	0.042	0.04267	0.00057735	0.042	0.043	0.044	0.043	0.001	0.037	0.035	0.025	0.03233	0.00643	0.037	0.036	0.036	0.03633	0.00057735	0.039	0.038	0.038
	0.125	0.086	0.084	0.083	0.08433	0.00153	0.083	0.081	0.081	0.08167	0.00115	0.083	0.09	0.085	0.086	0.00361	0.083	0.082	0.09	0.085	0.00436	0.088	0.084	0.083	0.085	0.00265	0.082	0.082	0.083	0.08233	0.00057735	0.082	0.083	0.083	0.08267	0.00057735	0.061	0.079	0.068	0.06933	0.00907	0.071	0.081	0.072	0.07467	0.00551	0.074	0.073	0.074
	0.25	0.116	0.119	0.117	0.11733	0.00153	0.118	0.115	0.112	0.115	0.003	0.118	0.118	0.116	0.11733	0.00115	0.116	0.118	0.114	0.116	0.002	0.119	0.119	0.113	0.117	0.00346	0.119	0.115	0.116	0.11667	0.00208	0.116	0.117	0.115	0.116	0.001	0.102	0.098	0.104	0.10133	0.00306	0.102	0.101	0.107	0.10333	0.00321	0.105	0.101	0.105
	0.5	0.195	0.189	0.192	0.192	0.003	0.192	0.189	0.197	0.19267	0.00404	0.191	0.189	0.196	0.192	0.00361	0.187	0.194	0.191	0.19067	0.00351	0.191	0.194	0.188	0.191	0.003	0.194	0.192	0.189	0.19167	0.00252	0.193	0.191	0.189	0.191	0.002	0.139	0.148	0.153	0.14667	0.00709	0.149	0.152	0.157	0.15267	0.00404	0.167	0.169	0.167
	1	0.263	0.276	0.266	0.26833	0.00681	0.265	0.267	0.276	0.26933	0.00586	0.269	0.278	0.269	0.272	0.0052	0.273	0.268	0.261	0.26733	0.00603	0.277	0.263	0.265	0.26833	0.00757	0.271	0.269	0.274	0.27133	0.00252	0.269	0.275	0.278	0.274	0.00458	0.186	0.203	0.199	0.196	0.00889	0.197	0.209	0.205	0.20367	0.00611	0.243	0.237	0.243
	2	0.361	0.361	0.365	0.36233	0.00231	0.365	0.361	0.362	0.36267	0.00208	0.363	0.369	0.364	0.36533	0.00321	0.367	0.357	0.362	0.362	0.005	0.363	0.361	0.369	0.36433	0.00416	0.368	0.361	0.365	0.36467	0.00351	0.362	0.366	0.362	0.36333	0.00231	0.241	0.262	0.249	0.25067	0.0106	0.249	0.269	0.256	0.258	0.01015	0.318	0.322	0.318
	4	0.435	0.442	0.435	0.43733	0.00404	0.441	0.433	0.442	0.43867	0.00493	0.434	0.432	0.442	0.436	0.00529	0.436	0.433	0.429	0.43267	0.00351	0.434	0.428	0.444	0.43533	0.00808	0.442	0.431	0.434	0.43567	0.00569	0.434	0.443	0.443	0.44	0.0052	0.292	0.309	0.304	0.30167	0.00874	0.299	0.318	0.313	0.31	0.00985	0.389	0.382	0.388
	8	0.453	0.449	0.457	0.453	0.004	0.459	0.451	0.452	0.454	0.00436	0.449	0.451	0.459	0.453	0.00529	0.446	0.454	0.443	0.44767	0.00569	0.454	0.446	0.449	0.44967	0.00404	0.459	0.449	0.455	0.45433	0.00503	0.451	0.452	0.459	0.454	0.00436	0.327	0.334	0.335	0.332	0.00436	0.347	0.344	0.345	0.34533	0.00153	0.396	0.405	0.396
		NDM-1					IMP-4					KPC-3					VIM-27					OXA-48					MOX-1					CYM-4					TEM-7					SHV-5					CTX-M-3
	[CCepS-N+(CH3)3-2] (µM)	A518			Mean	SD	A518			Mean	SD	A518			Mean	SD	A518			Mean	SD	A518			Mean	SD	A518			Mean	SD	A518			Mean	SD	A518			Mean	SD	A518			Mean	SD	A518
	0	0.017	0.015	0.015	0.01567	0.00115	0.015	0.016	0.017	0.016	0.001	0.016	0.018	0.018	0.01733	0.00115	0.019	0.015	0.019	0.01767	0.00231	0.015	0.016	0.015	0.01533	0.00057735	0.014	0.016	0.015	0.015	0.001	0.016	0.015	0.017	0.016	0.001	0.005	0.005	0.01	0.00667	0.00289	0.011	0.009	0.009	0.00967	0.00115	0.017	0.014	0.014
	0.0625	0.045	0.043	0.044	0.044	0.001	0.043	0.045	0.046	0.04467	0.00153	0.045	0.044	0.043	0.044	0.001	0.043	0.043	0.043	0.043	0	0.046	0.045	0.043	0.04467	0.00153	0.042	0.044	0.043	0.043	0.001	0.045	0.043	0.044	0.044	0.001	0.023	0.019	0.019	0.02033	0.00231	0.024	0.019	0.021	0.02133	0.00252	0.04	0.039	0.039
	0.125	0.084	0.085	0.082	0.08367	0.00153	0.082	0.083	0.084	0.083	0.001	0.082	0.084	0.084	0.08333	0.00115	0.091	0.082	0.083	0.08533	0.00493	0.084	0.079	0.081	0.08133	0.00252	0.08	0.084	0.083	0.08233	0.00208	0.084	0.087	0.083	0.08467	0.00208	0.036	0.036	0.041	0.03767	0.00289	0.034	0.034	0.039	0.03567	0.00289	0.076	0.082	0.074
	0.25	0.119	0.115	0.118	0.11733	0.00208	0.118	0.114	0.119	0.117	0.00265	0.118	0.112	0.116	0.11533	0.00306	0.118	0.114	0.118	0.11667	0.00231	0.112	0.112	0.116	0.11333	0.00231	0.112	0.118	0.115	0.115	0.003	0.115	0.119	0.123	0.119	0.004	0.076	0.081	0.085	0.08067	0.00451	0.072	0.076	0.081	0.07633	0.00451	0.107	0.106	0.105
	0.5	0.188	0.193	0.189	0.19	0.00265	0.192	0.189	0.192	0.191	0.00173	0.191	0.193	0.197	0.19367	0.00306	0.196	0.19	0.187	0.191	0.00458	0.183	0.189	0.194	0.18867	0.00551	0.186	0.189	0.192	0.189	0.003	0.195	0.192	0.189	0.192	0.003	0.112	0.115	0.108	0.11167	0.00351	0.107	0.108	0.104	0.10633	0.00208	0.17	0.177	0.167
	1	0.277	0.276	0.269	0.274	0.00436	0.275	0.269	0.272	0.272	0.003	0.274	0.265	0.268	0.269	0.00458	0.264	0.266	0.273	0.26767	0.00473	0.276	0.262	0.267	0.26833	0.00709	0.261	0.276	0.269	0.26867	0.00751	0.276	0.269	0.284	0.27633	0.00751	0.145	0.156	0.149	0.15	0.00557	0.138	0.147	0.143	0.14267	0.00451	0.249	0.238	0.244
	2	0.366	0.361	0.362	0.363	0.00265	0.366	0.363	0.361	0.36333	0.00252	0.361	0.366	0.364	0.36367	0.00252	0.369	0.361	0.357	0.36233	0.00611	0.355	0.362	0.363	0.36	0.00436	0.354	0.361	0.365	0.36	0.00557	0.365	0.361	0.372	0.366	0.00557	0.184	0.189	0.189	0.18733	0.00289	0.175	0.178	0.182	0.17833	0.00351	0.326	0.333	0.319
	4	0.444	0.442	0.433	0.43967	0.00586	0.435	0.442	0.433	0.43667	0.00473	0.441	0.442	0.433	0.43867	0.00493	0.435	0.429	0.438	0.434	0.00458	0.439	0.442	0.424	0.435	0.00964	0.421	0.442	0.433	0.432	0.01054	0.433	0.455	0.442	0.44333	0.01106	0.206	0.212	0.205	0.20767	0.00379	0.196	0.199	0.197	0.19733	0.00153	0.399	0.392	0.391
	8	0.451	0.459	0.449	0.453	0.00529	0.458	0.459	0.451	0.456	0.00436	0.449	0.457	0.45	0.452	0.00436	0.448	0.454	0.445	0.449	0.00458	0.451	0.447	0.446	0.448	0.00265	0.446	0.449	0.459	0.45133	0.00681	0.459	0.449	0.462	0.45667	0.00681	0.226	0.222	0.223	0.22367	0.00208	0.215	0.209	0.214	0.21267	0.00321	0.405	0.404	0.397
		NDM-1					IMP-4					KPC-3					VIM-27					OXA-48					MOX-1					CYM-4
	[CCepS-N+(CH3)3-3] (µM)	A518			Mean	SD	A518			Mean	SD	A518			Mean	SD	A518			Mean	SD	A518			Mean	SD	A518			Mean	SD	A518			Mean	SD
	0	0.016	0.014	0.019	0.01633	0.00252	0.018	0.016	0.015	0.01633	0.00153	0.015	0.019	0.019	0.01767	0.00231	0.018	0.015	0.016	0.01633	0.00153	0.016	0.014	0.015	0.015	0.001	0.016	0.015	0.019	0.01667	0.00208	0.019	0.016	0.017	0.01733	0.00153
	0.0625	0.043	0.041	0.045	0.043	0.002	0.044	0.043	0.043	0.04333	0.00057735	0.042	0.044	0.046	0.044	0.002	0.042	0.046	0.044	0.044	0.002	0.041	0.044	0.045	0.04333	0.00208	0.045	0.042	0.043	0.04333	0.00153	0.043	0.043	0.041	0.04233	0.00115
	0.125	0.082	0.079	0.079	0.08	0.00173	0.083	0.087	0.084	0.08467	0.00208	0.081	0.083	0.085	0.083	0.002	0.081	0.084	0.082	0.08233	0.00153	0.084	0.079	0.085	0.08267	0.00321	0.083	0.081	0.083	0.08233	0.00115	0.083	0.082	0.079	0.08133	0.00208
	0.25	0.117	0.11	0.11	0.11233	0.00404	0.123	0.116	0.119	0.11933	0.00351	0.117	0.118	0.112	0.11567	0.00321	0.113	0.115	0.118	0.11533	0.00252	0.111	0.111	0.119	0.11367	0.00462	0.118	0.115	0.117	0.11667	0.00153	0.117	0.116	0.109	0.114	0.00436
	0.5	0.185	0.183	0.193	0.187	0.00529	0.192	0.192	0.189	0.191	0.00173	0.186	0.187	0.187	0.18667	0.00057735	0.186	0.188	0.197	0.19033	0.00586	0.189	0.185	0.186	0.18667	0.00208	0.187	0.188	0.187	0.18733	0.00057735	0.187	0.185	0.182	0.18467	0.00252
	1	0.271	0.256	0.262	0.263	0.00755	0.269	0.269	0.276	0.27133	0.00404	0.261	0.273	0.273	0.269	0.00693	0.265	0.276	0.264	0.26833	0.00666	0.259	0.273	0.262	0.26467	0.00737	0.273	0.267	0.273	0.271	0.00346	0.273	0.275	0.256	0.268	0.01044
	2	0.354	0.348	0.355	0.35233	0.00379	0.361	0.363	0.365	0.363	0.002	0.354	0.353	0.357	0.35467	0.00208	0.361	0.362	0.354	0.359	0.00436	0.354	0.353	0.361	0.356	0.00436	0.357	0.358	0.357	0.35733	0.00057735	0.359	0.353	0.347	0.353	0.006
	4	0.429	0.422	0.432	0.42767	0.00513	0.433	0.443	0.442	0.43933	0.00551	0.425	0.436	0.438	0.433	0.007	0.427	0.431	0.432	0.43	0.00265	0.432	0.421	0.416	0.423	0.00819	0.429	0.425	0.438	0.43067	0.00666	0.438	0.433	0.412	0.42767	0.0138
	8	0.44	0.437	0.442	0.43967	0.00252	0.449	0.459	0.456	0.45467	0.00513	0.446	0.445	0.445	0.44533	0.00057735	0.445	0.449	0.451	0.44833	0.00306	0.446	0.449	0.441	0.44533	0.00404	0.445	0.45	0.445	0.44667	0.00289	0.445	0.442	0.436	0.441	0.00458
		NDM-1					IMP-4					KPC-3					VIM-27					OXA-48
	[CCS-N+(CH3)3] (µM)	A518			Mean	SD	A518			Mean	SD	A518			Mean	SD	A518			Mean	SD	A518			Mean	SD
	0	0.013	0.011	0.008	0.01067	0.00252	0.009	0.012	0.008	0.00967	0.00208	0.011	0.012	0.007	0.01	0.00265	0.008	0.012	0.009	0.00967	0.00208	0.008	0.006	0.007	0.007	0.001
	0.0625	0.035	0.039	0.033	0.03567	0.00306	0.037	0.035	0.037	0.03633	0.00115	0.034	0.036	0.037	0.03567	0.00153	0.009	0.007	0.011	0.009	0.002	0.09	0.008	0.011	0.03633	0.0465
	0.125	0.073	0.072	0.072	0.07233	0.00057735	0.053	0.054	0.048	0.05167	0.00321	0.057	0.058	0.061	0.05867	0.00208	0.035	0.039	0.031	0.035	0.004	0.015	0.011	0.013	0.013	0.002
	0.25	0.112	0.111	0.107	0.11	0.00265	0.099	0.099	0.097	0.09833	0.00115	0.084	0.083	0.075	0.08067	0.00493	0.052	0.048	0.045	0.04833	0.00351	0.02	0.016	0.018	0.018	0.002
	0.5	0.168	0.168	0.163	0.16633	0.00289	0.148	0.151	0.145	0.148	0.003	0.113	0.114	0.109	0.112	0.00265	0.073	0.071	0.065	0.06967	0.00416	0.031	0.025	0.024	0.02667	0.00379
	1	0.236	0.238	0.234	0.236	0.002	0.221	0.219	0.217	0.219	0.002	0.154	0.152	0.145	0.15033	0.00473	0.101	0.101	0.092	0.098	0.0052	0.031	0.031	0.027	0.02967	0.00231
	2	0.338	0.339	0.338	0.33833	0.00057735	0.332	0.329	0.328	0.32967	0.00208	0.183	0.181	0.19	0.18467	0.00473	0.131	0.129	0.123	0.12767	0.00416	0.033	0.034	0.028	0.03167	0.00321
	4	0.421	0.422	0.419	0.42067	0.00153	0.415	0.414	0.422	0.417	0.00436	0.218	0.215	0.211	0.21467	0.00351	0.155	0.154	0.161	0.15667	0.00379	0.038	0.038	0.038	0.038	0
	8	0.462	0.46	0.465	0.46233	0.00252	0.479	0.479	0.471	0.47633	0.00462	0.248	0.239	0.239	0.242	0.0052	0.176	0.175	0.169	0.17333	0.00379	0.043	0.044	0.039	0.042	0.00265
[truncated: 7 more columns]

## Sheet: Figure 2E
		NDM-1					IMP-4					KPC-3					VIM-27					OXA-48					MOX-1					CYM-4					TEM-7					SHV-5					CTX-M-3
	[CCepS-N+(CH3)3-1] (µM)	A518			Mean	SD	A518			Mean	SD	A518			Mean	SD	A518			Mean	SD	A518			Mean	SD	A518			Mean	SD	A518			Mean	SD	A518			Mean	SD	A518			Mean	SD	A518
	0	0.033	0.028	0.027	0.02933	0.00321	0.025	0.028	0.034	0.029	0.00458	0.027	0.025	0.031	0.02767	0.00306	0.019	0.025	0.027	0.02367	0.00416	0.023	0.026	0.031	0.02667	0.00404	0.028	0.032	0.026	0.02867	0.00306	0.019	0.025	0.027	0.02367	0.00416	0.023	0.026	0.025	0.0245	0.00212	0.018	0.022	0.023	0.021	0.00265	0.021	0.023	0.024
	0.01	0.031	0.027	0.029	0.029	0.002	0.021	0.021	0.031	0.02433	0.00577	0.025	0.027	0.031	0.02767	0.00306	0.024	0.026	0.031	0.027	0.00361	0.031	0.026	0.029	0.02867	0.00252	0.021	0.031	0.025	0.02567	0.00503	0.027	0.031	0.024	0.02733	0.00351	0.026	0.031	0.031	0.02933	0.00289	0.031	0.026	0.029	0.02867	0.00252	0.021	0.032	0.019
	0.025	0.035	0.038	0.034	0.03567	0.00208	0.039	0.037	0.033	0.03633	0.00306	0.034	0.039	0.037	0.03667	0.00252	0.035	0.038	0.034	0.03567	0.00208	0.037	0.033	0.034	0.03467	0.00208	0.035	0.031	0.028	0.03133	0.00351	0.035	0.032	0.031	0.03267	0.00208	0.031	0.029	0.028	0.02933	0.00153	0.029	0.031	0.031	0.03033	0.00115	0.022	0.029	0.035
	0.05	0.069	0.065	0.063	0.06567	0.00306	0.071	0.076	0.066	0.071	0.005	0.063	0.071	0.076	0.07	0.00656	0.069	0.065	0.063	0.06567	0.00306	0.076	0.066	0.063	0.06833	0.00681	0.066	0.068	0.064	0.066	0.002	0.064	0.062	0.059	0.06167	0.00252	0.055	0.059	0.062	0.05867	0.00351	0.049	0.046	0.055	0.05	0.00458	0.068	0.064	0.075
	0.1	0.139	0.134	0.135	0.136	0.00265	0.136	0.145	0.141	0.14067	0.00451	0.135	0.136	0.145	0.13867	0.00551	0.139	0.134	0.135	0.136	0.00265	0.145	0.141	0.135	0.14033	0.00503	0.135	0.136	0.138	0.13633	0.00153	0.132	0.132	0.128	0.13067	0.00231	0.119	0.115	0.121	0.11833	0.00306	0.112	0.109	0.106	0.109	0.003	0.132	0.135	0.136
	0.2	0.277	0.266	0.272	0.27167	0.00551	0.276	0.276	0.273	0.275	0.00173	0.272	0.276	0.276	0.27467	0.00231	0.277	0.266	0.272	0.27167	0.00551	0.276	0.273	0.272	0.27367	0.00208	0.265	0.264	0.265	0.26467	0.00057735	0.26	0.264	0.264	0.26267	0.00231	0.238	0.237	0.245	0.24	0.00436	0.225	0.234	0.223	0.22733	0.00586	0.265	0.271	0.263
	0.3	0.435	0.439	0.431	0.435	0.004	0.442	0.436	0.436	0.438	0.00346	0.431	0.442	0.436	0.43633	0.00551	0.435	0.439	0.431	0.435	0.004	0.436	0.436	0.431	0.43433	0.00289	0.426	0.423	0.428	0.42567	0.00252	0.421	0.411	0.419	0.417	0.00529	0.386	0.386	0.391	0.38767	0.00289	0.363	0.361	0.356	0.36	0.00361	0.427	0.431	0.425
		NDM-1					IMP-4					KPC-3					VIM-27					OXA-48					MOX-1					CYM-4					TEM-7					SHV-5					CTX-M-3
	[CCepS-N+(CH3)3-2] (µM)	A518			Mean	SD	A518			Mean	SD	A518			Mean	SD	A518			Mean	SD	A518			Mean	SD	A518			Mean	SD	A518			Mean	SD	A518			Mean	SD	A518			Mean	SD	A518
	0	0.022	0.012	0.019	0.01767	0.00513	0.02	0.022	0.021	0.021	0.001	0.021	0.02	0.019	0.02	0.001	0.023	0.026	0.019	0.02267	0.00351	0.028	0.024	0.021	0.02433	0.00351	0.021	0.021	0.021	0.021	0	0.024	0.021	0.023	0.02267	0.00153	0.021	0.022	0.019	0.02067	0.00153	0.027	0.029	0.029	0.02833	0.00115	0.027	0.021	0.021
	0.01	0.033	0.032	0.031	0.032	0.001	0.032	0.03	0.029	0.03033	0.00153	0.033	0.036	0.028	0.03233	0.00404	0.029	0.033	0.036	0.03267	0.00351	0.032	0.031	0.028	0.03033	0.00208	0.03	0.026	0.031	0.029	0.00265	0.029	0.03	0.033	0.03067	0.00208	0.029	0.029	0.032	0.03	0.00173	0.026	0.017	0.025	0.02267	0.00493	0.026	0.031	0.029
	0.025	0.036	0.031	0.032	0.033	0.00265	0.035	0.037	0.036	0.036	0.001	0.032	0.034	0.038	0.03467	0.00306	0.036	0.032	0.034	0.034	0.002	0.031	0.032	0.032	0.03167	0.00057735	0.032	0.029	0.031	0.03067	0.00153	0.03	0.031	0.029	0.03	0.001	0.029	0.032	0.029	0.03	0.00173	0.027	0.027	0.029	0.02767	0.00115	0.029	0.032	0.031
	0.05	0.067	0.071	0.069	0.069	0.002	0.066	0.059	0.061	0.062	0.00361	0.071	0.062	0.066	0.06633	0.00451	0.061	0.071	0.062	0.06467	0.00551	0.071	0.069	0.066	0.06867	0.00252	0.058	0.062	0.063	0.061	0.00265	0.062	0.055	0.057	0.058	0.00361	0.043	0.048	0.039	0.04333	0.00451	0.042	0.042	0.041	0.04167	0.00057735	0.062	0.063	0.062
	0.1	0.135	0.139	0.132	0.13533	0.00351	0.143	0.141	0.144	0.14267	0.00153	0.143	0.143	0.138	0.14133	0.00289	0.144	0.143	0.143	0.14333	0.00057735	0.139	0.132	0.138	0.13633	0.00379	0.128	0.124	0.119	0.12367	0.00451	0.121	0.123	0.127	0.12367	0.00306	0.095	0.092	0.094	0.09367	0.00153	0.089	0.094	0.097	0.09333	0.00404	0.124	0.119	0.121
	0.2	0.269	0.275	0.278	0.274	0.00458	0.277	0.269	0.265	0.27033	0.00611	0.288	0.286	0.279	0.28433	0.00473	0.285	0.288	0.276	0.283	0.00624	0.268	0.281	0.279	0.276	0.007	0.265	0.263	0.268	0.26533	0.00252	0.259	0.266	0.255	0.26	0.00557	0.194	0.191	0.187	0.19067	0.00351	0.172	0.173	0.169	0.17133	0.00208	0.243	0.248	0.251
	0.3	0.435	0.431	0.436	0.434	0.00265	0.432	0.436	0.439	0.43567	0.00351	0.434	0.441	0.432	0.43567	0.00473	0.439	0.434	0.441	0.438	0.00361	0.431	0.436	0.432	0.433	0.00265	0.389	0.394	0.395	0.39267	0.00321	0.384	0.392	0.391	0.389	0.00436	0.273	0.273	0.264	0.27	0.0052	0.251	0.241	0.254	0.24867	0.00681	0.394	0.395	0.394
		NDM-1					IMP-4					KPC-3					VIM-27					OXA-48					MOX-1					CYM-4
	[CCepS-N+(CH3)3-3] (µM)	A518			Mean	SD	A518			Mean	SD	A518			Mean	SD	A518			Mean	SD	A518			Mean	SD	A518			Mean	SD	A518			Mean	SD
	0	0.021	0.019	0.021	0.02033	0.00115	0.022	0.021	0.021	0.02133	0.00057735	0.02	0.019	0.023	0.02067	0.00208	0.026	0.019	0.028	0.02433	0.00473	0.024	0.021	0.021	0.022	0.00173	0.021	0.021	0.024	0.022	0.00173	0.021	0.023	0.021	0.02167	0.00115
	0.01	0.031	0.032	0.029	0.03067	0.00153	0.029	0.033	0.036	0.03267	0.00351	0.028	0.029	0.033	0.03	0.00265	0.036	0.032	0.031	0.033	0.00265	0.033	0.032	0.036	0.03367	0.00208	0.032	0.031	0.028	0.03033	0.00208	0.026	0.031	0.028	0.02833	0.00252
	0.025	0.045	0.045	0.047	0.04567	0.00115	0.036	0.032	0.034	0.034	0.002	0.038	0.036	0.032	0.03533	0.00306	0.034	0.031	0.032	0.03233	0.00153	0.034	0.031	0.034	0.033	0.00173	0.031	0.032	0.038	0.03367	0.00379	0.038	0.031	0.035	0.03467	0.00351
	0.05	0.089	0.086	0.089	0.088	0.00173	0.061	0.071	0.062	0.06467	0.00551	0.066	0.061	0.071	0.066	0.005	0.062	0.071	0.069	0.06733	0.00473	0.067	0.071	0.062	0.06667	0.00451	0.071	0.069	0.066	0.06867	0.00252	0.072	0.073	0.082	0.07567	0.00551
	0.1	0.162	0.163	0.159	0.16133	0.00208	0.144	0.143	0.143	0.14333	0.00057735	0.138	0.144	0.143	0.14167	0.00321	0.143	0.139	0.132	0.138	0.00557	0.135	0.139	0.143	0.139	0.004	0.139	0.132	0.138	0.13633	0.00379	0.151	0.149	0.144	0.148	0.00361
	0.2	0.298	0.297	0.299	0.298	0.001	0.265	0.288	0.286	0.27967	0.01274	0.279	0.285	0.288	0.284	0.00458	0.276	0.268	0.281	0.275	0.00656	0.269	0.275	0.276	0.27333	0.00379	0.268	0.281	0.279	0.276	0.007	0.273	0.268	0.271	0.27067	0.00252
	0.3	0.436	0.432	0.436	0.43467	0.00231	0.439	0.434	0.441	0.438	0.00361	0.432	0.439	0.434	0.435	0.00361	0.441	0.431	0.436	0.436	0.005	0.435	0.431	0.441	0.43567	0.00503	0.431	0.436	0.432	0.433	0.00265	0.409	0.403	0.406	0.406	0.003
		NDM-1					IMP-4					KPC-3					VIM-27					OXA-48
	[CCS-N+(CH3)3] (µM)	A591			Mean	SD	A591			Mean	SD	A591			Mean	SD	A591			Mean	SD	A591			Mean	SD
	0	0.012	0.008	0.008	0.00933	0.00231	0.01	0.013	0.011	0.01133	0.00153	0.009	0.011	0.011	0.01033	0.00115	0.008	0.012	0.012	0.01067	0.00231	0.013	0.01	0.009	0.01067	0.00208
	0.01	0.021	0.019	0.011	0.017	0.00529	0.016	0.021	0.013	0.01667	0.00404	0.014	0.019	0.011	0.01467	0.00404	0.017	0.021	0.016	0.018	0.00265	0.015	0.015	0.011	0.01367	0.00231
	0.025	0.028	0.028	0.021	0.02567	0.00404	0.026	0.028	0.016	0.02333	0.00643	0.023	0.018	0.015	0.01867	0.00404	0.016	0.021	0.024	0.02033	0.00404	0.014	0.015	0.016	0.015	0.001
	0.05	0.069	0.061	0.069	0.06633	0.00462	0.052	0.059	0.052	0.05433	0.00404	0.049	0.049	0.043	0.047	0.00346	0.035	0.031	0.025	0.03033	0.00503	0.017	0.015	0.01	0.014	0.00361
	0.1	0.116	0.123	0.11	0.11633	0.00651	0.103	0.112	0.109	0.108	0.00458	0.094	0.085	0.083	0.08733	0.00586	0.055	0.059	0.063	0.059	0.004	0.024	0.025	0.025	0.02467	0.00057735
	0.2	0.221	0.232	0.233	0.22867	0.00666	0.223	0.221	0.21	0.218	0.007	0.167	0.16	0.172	0.16633	0.00603	0.133	0.142	0.138	0.13767	0.00451	0.041	0.052	0.049	0.04733	0.00569
	0.3	0.336	0.335	0.343	0.338	0.00436	0.321	0.321	0.309	0.317	0.00693	0.245	0.237	0.243	0.24167	0.00416	0.192	0.201	0.199	0.19733	0.00473	0.066	0.068	0.064	0.066	0.002
[truncated: 7 more columns]

## Sheet: Figure 3C
	PBS
	b* value										a* value
	chamber 1			Mean	SD	chamber 2			Mean	SD	chamber 3			Mean	SD	chamber 4			Mean	SD	chamber 5			Mean	SD	chamber 6			Mean	SD
	21.62	22.421	19.629	21.2233	1.43765	23.578	24.321	24.677	24.192	0.56074	-1.031	-1.896	-2.089	-1.672	0.56345	-1.639	-1.267	-3.411	-2.10567	1.14565	-2.073	-3.403	-1.642	-2.37267	0.91795	-1.031	-2.594	-2.273	-1.966	0.82549
	LB culture
	b* value										a* value
	chamber 1			Mean	SD	chamber 2			Mean	SD	chamber 3			Mean	SD	chamber 4			Mean	SD	chamber 5			Mean	SD	chamber 6			Mean	SD
	20.421	23.137	22.356	21.9713	1.39826	-32.057	-32.977	-27.015	-30.683	3.20971	-0.515	0.531	-0.192	-0.05867	0.5356	-3.381	-1.443	-0.117	-1.647	1.64153	-2.281	0.449	0.73	-0.36733	1.66323	-2.644	-0.636	1.415	-0.62167	2.02954
	103 CFU/mL E. coli (no β-lactamase)
	b* value										a* value
	chamber 1			Mean	SD	chamber 2			Mean	SD	chamber 3			Mean	SD	chamber 4			Mean	SD	chamber 5			Mean	SD	chamber 6			Mean	SD
	23.406	17.551	23.511	21.4893	3.4111	-14.231	-33.814	-41.759	-29.9347	14.1681	-0.747	-2.737	-1.861	-1.78167	0.99737	-1.344	-1.388	-1.818	-1.51667	0.26189	-1.836	-1.045	0.0333	-0.94923	0.93832	-2.061	-1.857	-2.655	-2.191	0.41458
	104 CFU/mL E. coli (no β-lactamase)
	b* value										a* value
	chamber 1			Mean	SD	chamber 2			Mean	SD	chamber 3			Mean	SD	chamber 4			Mean	SD	chamber 5			Mean	SD	chamber 6			Mean	SD
	20.023	23.288	24.377	22.5627	2.26581	-15.825	-28.049	-35.21	-26.3613	9.80208	-0.323	-2.354	-0.166	-0.94767	1.22045	-1.004	0.32	-2.835	-1.173	1.58427	-2.102	-3.556	-0.086	-1.91467	1.74257	-1.087	0.906	-1.954	-0.71167	1.46648
	105 CFU/mL E. coli (no β-lactamase)
	b* value										a* value
	chamber 1			Mean	SD	chamber 2			Mean	SD	chamber 3			Mean	SD	chamber 4			Mean	SD	chamber 5			Mean	SD	chamber 6			Mean	SD
	18.554	25.2	24.161	22.6383	3.57508	-26.299	-36.425	-31.264	-31.3293	5.06332	-2.133	-0.798	-1.631	-1.52067	0.6743	-1.539	-1.899	-1.397	-1.61167	0.25877	-2.019	-0.44	-2.765	-1.74133	1.18711	-1.652	-1.119	-1.543	-1.438	0.28159
	106 CFU/mL E. coli (no β-lactamase)
	b* value										a* value
	chamber 1			Mean	SD	chamber 2			Mean	SD	chamber 3			Mean	SD	chamber 4			Mean	SD	chamber 5			Mean	SD	chamber 6			Mean	SD
	22.666	22.463	19.355	21.4947	1.85578	-27.811	-29.437	-30.236	-29.1613	1.23578	-2.281	-0.497	0.559	-0.73967	1.43547	-3.626	-1.365	-0.969	-1.98667	1.43344	-3.165	-1.261	0.966	-1.15333	2.0676	-2.214	-1.281	-0.729	-1.408	0.7506
	103 CFU/mL E. coli (TEM-1)
	b* value										a* value
	chamber 1			Mean	SD	chamber 2			Mean	SD	chamber 3			Mean	SD	chamber 4			Mean	SD	chamber 5			Mean	SD	chamber 6			Mean	SD
	28.113	25.699	23.619	25.8103	2.24907	-22.619	-34.056	-32.841	-29.8387	6.28186	-2.048	-1.905	-1.082	-1.67833	0.52137	-3.698	-2.079	-1.055	-2.27733	1.33262	-2.986	-1.919	-1.988	-2.29767	0.59711	-1.442	-0.747	-1.045	-1.078	0.34867
	104 CFU/mL E. coli (TEM-1)
	b* value										a* value
	chamber 1			Mean	SD	chamber 2			Mean	SD	chamber 3			Mean	SD	chamber 4			Mean	SD	chamber 5			Mean	SD	chamber 6			Mean	SD
	23.074	23.419	28	24.831	2.74985	-25.583	-31.665	-28.221	-28.4897	3.04989	-2.574	1.156	-1.966	-1.128	2.00123	-2.446	-2.778	0.397	-1.609	1.74516	-2.996	1.348	-2.549	-1.399	2.38945	-1.84	0.858	-0.878	-0.62	1.36738
	105 CFU/mL E. coli (TEM-1)
	b* value										a* value
	chamber 1			Mean	SD	chamber 2			Mean	SD	chamber 3			Mean	SD	chamber 4			Mean	SD	chamber 5			Mean	SD	chamber 6			Mean	SD
	23.413	26.085	25.62	25.0393	1.42751	-26.523	-42.183	-22.046	-30.2507	10.5734	8.45	9.293	10.138	9.29367	0.844	-2.852	-1.978	-3.155	-2.66167	0.61115	-2.323	-2.279	-2.723	-2.44167	0.24463	-2.468	-0.429	0.869	-0.676	1.68216
	106 CFU/mL E. coli (TEM-1)
	b* value										a* value
	chamber 1			Mean	SD	chamber 2			Mean	SD	chamber 3			Mean	SD	chamber 4			Mean	SD	chamber 5			Mean	SD	chamber 6			Mean	SD
	27.198	21.427	22.611	23.7453	3.04814	-26.381	-27.604	-35.257	-29.7473	4.81054	29.778	31.049	23.622	28.1497	3.97224	-1.855	-1.716	-0.314	-1.295	0.85241	-1.742	-1.604	-1.103	-1.483	0.33625	-1.962	-2.622	-0.491	-1.69167	1.09092
	103 CFU/mL K. pneumoniae (SHV-18)
	b* value										a* value
	chamber 1			Mean	SD	chamber 2			Mean	SD	chamber 3			Mean	SD	chamber 4			Mean	SD	chamber 5			Mean	SD	chamber 6			Mean	SD
	22.194	21.623	26.117	23.3113	2.44649	-16.286	-23.177	-41.166	-26.8763	12.8459	-2.96	0.03	-2.256	-1.72867	1.5632	-1.303	-1.76	0.946	-0.70567	1.44852	-1.142	-1.012	-1.447	-1.20033	0.22329	-2.919	0.626	-1.556	-1.283	1.7882
	104 CFU/mL K. pneumoniae (SHV-18)
	b* value										a* value
	chamber 1			Mean	SD	chamber 2			Mean	SD	chamber 3			Mean	SD	chamber 4			Mean	SD	chamber 5			Mean	SD	chamber 6			Mean	SD
	15.358	22.042	26.513	21.3043	5.61397	-23.115	-25.246	-40.167	-29.5093	9.29111	7.96	10.05	11.249	9.753	1.66449	8.208	9.686	10.76	9.55133	1.28132	-2.21	-0.686	-1.18	-1.35867	0.77755	-2.495	-1.015	-0.827	-1.44567	0.9136
	105 CFU/mL K. pneumoniae (SHV-18)
	b* value										a* value
	chamber 1			Mean	SD	chamber 2			Mean	SD	chamber 3			Mean	SD	chamber 4			Mean	SD	chamber 5			Mean	SD	chamber 6			Mean	SD
	24.751	18.926	18.265	20.6473	3.56921	-31.959	-32.974	-29.98	-31.6377	1.52265	29.915	22.267	21.867	24.683	4.53546	28.448	17.596	27.368	24.4707	5.97808	-2.008	0.221	-0.3	-0.69567	1.16599	-1.715	-0.784	-0.918	-1.139	0.50331
	106 CFU/mL K. pneumoniae (SHV-18)
	b* value										a* value
	chamber 1			Mean	SD	chamber 2			Mean	SD	chamber 3			Mean	SD	chamber 4			Mean	SD	chamber 5			Mean	SD	chamber 6			Mean	SD
	18.193	25.556	24.988	22.9123	4.09692	-33.928	-29.764	-30.382	-31.358	2.24703	33.754	18.203	27.227	26.3947	7.80884	42.857	36.322	30.466	36.5483	6.1986	-1.432	0.391	-2.208	-1.083	1.33419	-0.958	-2.824	-1.101	-1.62767	1.03852
	103 CFU/mL M. morganii (DHA-1)
	b* value										a* value
	chamber 1			Mean	SD	chamber 2			Mean	SD	chamber 3			Mean	SD	chamber 4			Mean	SD	chamber 5			Mean	SD	chamber 6			Mean	SD
	28.133	22.677	19.468	23.426	4.38079	-23.439	-32.41	-26.483	-27.444	4.56206	-2.493	1.327	-1.227	-0.79767	1.94585	-1.141	-0.94	0.96	-0.37367	1.15935	-1.491	1.634	-0.747	-0.20133	1.6324	-1.698	-1.245	0.088	-0.95167	0.92843
	104 CFU/mL M. morganii (DHA-1)
	b* value										a* value
	chamber 1			Mean	SD	chamber 2			Mean	SD	chamber 3			Mean	SD	chamber 4			Mean	SD	chamber 5			Mean	SD	chamber 6			Mean	SD
	19.2	26.915	26.888	24.3343	4.44648	-30.17	-39.736	-28.88	-32.9287	5.9305	17.122	25.673	14.856	19.217	5.7047	19.32	9.072	19.734	16.042	6.03975	20.013	20.486	10.221	16.9067	5.79479	-1.318	0.399	0.743	-0.05867	1.10409
	105 CFU/mL M. morganii (DHA-1)
	b* value										a* value
	chamber 1			Mean	SD	chamber 2			Mean	SD	chamber 3			Mean	SD	chamber 4			Mean	SD	chamber 5			Mean	SD	chamber 6			Mean	SD
	14.686	26.522	16.657	19.2883	6.34158	-30.683	-35.988	-28.996	-31.889	3.64868	16.012	25.928	23.474	21.8047	5.16447	20.82	22.705	19.672	21.0657	1.53135	16.411	22.64	28.351	22.4673	5.97187	-1.674	-2.389	-2.521	-2.19467	0.45572
	106 CFU/mL M. morganii (DHA-1)
	b* value										a* value
	chamber 1			Mean	SD	chamber 2			Mean	SD	chamber 3			Mean	SD	chamber 4			Mean	SD	chamber 5			Mean	SD	chamber 6			Mean	SD
	25.076	21.872	21.26	22.736	2.04947	-18.409	-33.562	-25.106	-25.6923	7.5935	26.347	25.942	23.666	25.3183	1.44522	28.55	33.843	38.15	33.5143	4.80843	29.48	26.326	30.403	28.7363	2.13782	-2.06	-1.217	-2.435	-1.904	0.62381
	103 CFU/mL E. coli (NDM-1)
	b* value										a* value
	chamber 1			Mean	SD	chamber 2			Mean	SD	chamber 3			Mean	SD	chamber 4			Mean	SD	chamber 5			Mean	SD	chamber 6			Mean	SD
	24.13	21.886	25.408	23.808	1.78294	-25.593	-38.675	-38.566	-34.278	7.52163	-2.137	-2.47	-0.742	-1.783	0.91678	-2.709	-3.148	-3.836	-3.231	0.56807	-2.606	-2.981	-1.605	-2.39733	0.71134	-1.483	-1.376	-0.341	-1.06667	0.63072
	104 CFU/mL E. coli (DHA-1)
	b* value										a* value
	chamber 1			Mean	SD	chamber 2			Mean	SD	chamber 3			Mean	SD	chamber 4			Mean	SD	chamber 5			Mean	SD	chamber 6			Mean	SD
	22.955	25.442	22.871	23.756	1.46072	-43.25	-39.351	-38.094	-40.2317	2.68845	8.956	17.36	11.391	12.569	4.32407	8.895	15.22	11.989	12.0347	3.16275	10.599	12.926	10.759	11.428	1.29977	8.255	9.731	9.836	9.274	0.88404
	105 CFU/mL E. coli (DHA-1)
	b* value										a* value
	chamber 1			Mean	SD	chamber 2			Mean	SD	chamber 3			Mean	SD	chamber 4			Mean	SD	chamber 5			Mean	SD	chamber 6			Mean	SD
	15.35	18.365	25.314	19.6763	5.1098	-25.313	-39.903	-27.088	-30.768	7.96077	23.96	25.273	17.434	22.2223	4.19846	19.697	27.621	19.186	22.168	4.72934	21.547	19.479	26.893	22.6397	3.82587	17.411	28.082	24.566	23.353	5.43793
	106 CFU/mL E. coli (DHA-1)
	b* value										a* value
	chamber 1			Mean	SD	chamber 2			Mean	SD	chamber 3			Mean	SD	chamber 4			Mean	SD	chamber 5			Mean	SD	chamber 6			Mean	SD
	15.889	18.431	23.606	19.3087	3.93265	-4.083	-33.655	-39.256	-33.6007	5.68269	37.764	30.559	31.687	33.3367	3.87544	32.825	29.76	30.401	30.9953	1.61663	29.563	32.562	29.647	30.5907	1.70774	31.107	32.795	31.748	31.8833	0.8521

## Sheet: Figure 4A-F
	Sputum
	Time (h)	CFU/mL			Mean	SD
	0	6230	8610	9530	8123.33	1702.98
	1	19330	26150	22350	22610	3417.43
	2	61130	62030	64930	62696.7	1985.78
	3	65250	67110	61820	64726.7	2683.55
	Pus
	Time (h)	CFU/mL			Mean	SD
	0	3120	2860	2580	2853.33	270.062
	1	8730	7560	9860	8716.67	1150.06
	2	23530	18360	16350	19413.3	3704.08
	3	62130	65280	60910	62773.3	2254.91
	Lavage fluid
	Time (h)	CFU/mL			Mean	SD
	0	2110	1630	2320	2020	353.695
	1	4360	3260	4550	4056.67	696.443
	2	12620	14350	13650	13540	870.23
	3	45330	48910	43920	46053.3	2572.44
	Drainage fluid
	Time (h)	CFU/mL			Mean	SD
	0	1530	2230	1830	1863.33	351.188
	1	3460	3820	4630	3970	599.25
	2	13060	15630	12560	13750	1647.21
	3	40810	47120	43570	43833.3	3163.23
	Urine
	Time (h)	CFU/mL			Mean	SD
	0	2100	1530	1640	1756.67	302.379
	1	4430	3340	4180	3983.33	570.993
	2	7230	6890	8620	7580	916.57
	3	18620	13540	12360	14840	3326.32
	Blood
	Time (h)	CFU/mL			Mean	SD
	0	830	420	920	723.333	266.521
	1	1370	1230	1850	1483.33	325.167
	2	2950	2560	3270	2926.67	355.575
	3	9360	6320	9930	8536.67	1940.73

## Sheet: Figure 5C
		Time (h)
	NO.	BSV sensor	Culture	RT-PCR	AST
	1	0.25	48	24	48
	2	0.25	48	24	48
	3	0.25	48	24	96
	4	0.25	48	24	72
	5	0.25	48	24	48
	6	0.25	48	24	48
	7	0.25	48	24	72
	8	2.25	48	24	72
	9	2.25	48	24	72
	10	0.25	48	24	48
	11	0.25	48	24	72
	12	0.25	48	24	96
	13	2.25	48	24	120
	14	2.25	48	24	72
	15	0.25	48	24	72
	16	0.25	48	24	72
	17	0.25	48	24	48
	18	0.25	48	24	144
	19	2.25	48	24	120
	20	2.25	48	24	48
	21	0.25	48	24	120
	22	0.25	48	24	48
	23	0.25	48	24	48
	24	0.25	48	24	48
	25	2.25	48	24	48
	26	0.25	48	24	48
	27	0.25	48	24	48
	28	2.25	48	24	72
	29	0.25	48	24	72
	30	2.25	48	24	96
	31	0.25	48	24	48
	32	0.25	48	24	48
	33	0.25	48	24	72
	34	2.25	48	24	72
	35	2.25	48	24	96
	36	2.25	48	24	72
	37	2.25	48	24	72
	38	2.25	48	24	48
	39	2.25	48	24	96
	40	2.25	48	24	96
	41	2.25	48	24	120
	42	2.25	48	24	48
	43	2.25	48	24	48
	44	2.25	48	24	96
	45	0.25	48	24	48
	46	0.25	48	24	48
	47	0.25	48	24	72
	48	0.25	48	24	48
	49	0.25	48	24	48
	50	0.25	48	24	48
	51	0.25	48	24	72
	52	0.25	48	24	72
	53	0.25	48	24	72
	54	0.25	48	24	48
	55	0.25	48	24	48
	56	2.25	48	24	48
	57	0.25	48	24	48
	58	2.25	48	24	72
	59	0.25	48	24	72
	60	2.25	48	24	96
	61	3.25	48	24	96
	62	2.25	48	24	72
	63	0.25	48	24	72
	64	2.25	48	24	72
	65	2.25	48	24	96
	66	0.25	48	24	72
	67	2.25	48	24	48
	68	0.25	48	24	72
	69	0.25	48	24	72
	70	2.25	48	24	72
	71	0.25	48	24	72
	72	2.25	48	24	72
	73	0.25	48	24	48
	74	0.25	48	24	48
	75	2.25	48	24	72
	76	2.25	48	24	72
	77	0.25	48	24	72
	78	3.25	48	24	72
	79	2.25	48	24	144
	80	0.25	48	24	72
	81	0.25	48	24	72
	82	3.25	48	24	96
	83	0.25	48	24	48
	84	0.25	48	24	72
	85	2.25	48	24	72
	86	2.25	48	24	72
	87	0.25	48	24	96
	88	2.25	48	24	72
	89	2.25	48	24	48
	90	3.25	48	24	72
	91	0.25	48	24	72
	92	0.25	48	24	48
	93	0.25	48	24	48
	94	0.25	48	24	72
	95	2.25	48	24	72
	96	2.25	48	24	48
	97	0.25	48	24	72
	98	2.25	48	24	96
	99	0.25	48	24	72
	100	2.25	48	24	48

## Sheet: Figure 5D
		Accuracy
	Culture	1
	BSV sensor	1
	RT-PCR	0.96

## Sheet: Figure S29
	CCepS-N+(CH3)3-1							CCepS-N+(CH3)3-2							CCepS-N+(CH3)3-3							CCS-N+(CH3)3
	Time (s)	ln([probe]0/[probe]0-[probe])			Mean	SD		Time (s)	ln([probe]0/[probe]0-[probe])			Mean	SD		Time (s)	ln([probe]0/[probe]0-[probe])			Mean	SD		Time (s)	ln([probe]0/[probe]0-[probe])			Mean	SD
	0	0.0036	0.0036	0.0036	0.0036	0		0	0.0044	0.0044	0.0047	0.0045	0.000173205		0	0.0012	0.0011	0.0015	0.00127	0.000208167		0	0.0026	0.0034	0.0014	0.00247	0.00101
	1800	0.0142	0.0142	0.0136	0.014	0.00034641		1800	0.0132	0.0132	0.014	0.01347	0.00046188		1800	0.0108	0.0103	0.0105	0.01053	0.000251661		1800	0.0097	0.0112	0.0129	0.01127	0.0016
	3600	0.0226	0.0225	0.0216	0.02223	0.000550757		3600	0.0199	0.0198	0.021	0.02023	0.000665833		3600	0.0192	0.0184	0.0184	0.01867	0.00046188		3600	0.0168	0.018	0.0193	0.01803	0.00125
	5400	0.0273	0.0272	0.0269	0.02713	0.000208167		5400	0.0265	0.0264	0.028	0.02697	0.000896289		5400	0.0276	0.0265	0.0275	0.0272	0.000608276		5400	0.0246	0.0259	0.0275	0.026	0.00145
	7200	0.034	0.0378	0.0362	0.036	0.00191		7200	0.0309	0.0308	0.0327	0.03147	0.00107		7200	0.0396	0.0379	0.0395	0.039	0.000953939		7200	0.0326	0.0369	0.0326	0.03403	0.00248
	9000	0.0451	0.0449	0.0449	0.04497	0.00011547		9000	0.0452	0.0452	0.0479	0.0461	0.00156		9000	0.0468	0.0448	0.0445	0.04537	0.00125		9000	0.0409	0.0413	0.0419	0.04137	0.000503322
	10800	0.0558	0.0556	0.0556	0.05567	0.00011547		10800	0.0507	0.0507	0.0537	0.0517	0.00173		10800	0.0576	0.0552	0.0552	0.056	0.00139		10800	0.0477	0.0496	0.0504	0.04923	0.00139
	12600	0.0665	0.0662	0.0662	0.0663	0.000173205		12600	0.0606	0.0606	0.0642	0.0618	0.00208		12600	0.0648	0.0621	0.0633	0.0634	0.00135		12600	0.0548	0.0576	0.0584	0.05693	0.00189
	14400	0.0736	0.0733	0.0733	0.0734	0.000173205		14400	0.0695	0.0694	0.0736	0.07083	0.0024		14400	0.0744	0.0713	0.0723	0.07267	0.00158		14400	0.0625	0.0647	0.0663	0.0645	0.00191
	16200	0.0783	0.078	0.0782	0.07817	0.000152753		16200	0.0739	0.0738	0.0783	0.07533	0.00257		16200	0.0828	0.0795	0.0793	0.08053	0.00197		16200	0.0686	0.0706	0.0738	0.071	0.00262
	18000	0.0914	0.0913	0.0911	0.09127	0.000152753		18000	0.0827	0.0826	0.0876	0.0843	0.00286		18000	0.0936	0.0897	0.0927	0.092	0.00204		18000	0.0762	0.0792	0.0798	0.0784	0.00193
	19800	0.1009	0.1005	0.1005	0.10063	0.00023094		19800	0.0893	0.0893	0.0946	0.09107	0.00306		19800	0.0996	0.0955	0.0945	0.09653	0.0027		19800	0.0841	0.0857	0.0861	0.0853	0.00106
	21600	0.1092	0.1087	0.1087	0.10887	0.000288675		21600	0.097	0.0999	0.1028	0.0999	0.0029		21600	0.1092	0.1046	0.1065	0.10677	0.00231		21600	0.0908	0.0924	0.0912	0.09147	0.000832666
	23400	0.1163	0.1158	0.1158	0.11597	0.000288675		23400	0.1092	0.1095	0.1157	0.11147	0.00367		23400	0.1152	0.1104	0.1123	0.11263	0.00242		23400	0.0977	0.0992	0.1015	0.09947	0.00191
	25200	0.1258	0.1253	0.1253	0.12547	0.000288675		25200	0.1158	0.1157	0.1227	0.11807	0.00401		25200	0.1284	0.1235	0.123	0.12497	0.00298		25200	0.1063	0.1082	0.1106	0.10837	0.00215
	27000	0.1353	0.1347	0.1347	0.1349	0.00034641		27000	0.1235	0.1234	0.1309	0.12593	0.0043		27000	0.1368	0.1311	0.1311	0.133	0.00329		27000	0.1167	0.1171	0.1198	0.11787	0.00169
	28800	0.1436	0.143	0.1432	0.14327	0.000305505		28800	0.1304	0.1296	0.1367	0.13223	0.00389		28800	0.1416	0.1357	0.1357	0.13767	0.00341		28800	0.1209	0.1213	0.121	0.12107	0.000208167
	30600	0.1507	0.15	0.1521	0.15093	0.00107		30600	0.1405	0.1434	0.1484	0.1441	0.004		30600	0.1512	0.1449	0.1499	0.14867	0.00333		30600	0.128	0.1269	0.1297	0.1282	0.00141
	32400	0.1602	0.1596	0.1596	0.1598	0.00034641		32400	0.1535	0.1533	0.1624	0.1564	0.0052		32400	0.1596	0.1529	0.1555	0.156	0.00338		32400	0.1353	0.1363	0.1366	0.13607	0.000680686
	34200	0.1673	0.1666	0.1636	0.16583	0.00197		34200	0.1577	0.1577	0.1671	0.16083	0.00543		34200	0.1632	0.1564	0.1594	0.15967	0.00341		34200	0.1395	0.1415	0.1416	0.14087	0.00118
	36000	0.1745	0.1787	0.1737	0.17563	0.00269		36000	0.1665	0.1665	0.1765	0.16983	0.00577		36000	0.1716	0.1645	0.1644	0.16683	0.00413		36000	0.1458	0.1482	0.1538	0.14927	0.00411
	37800	0.1875	0.1867	0.1867	0.18697	0.00046188		37800	0.1786	0.1742	0.1847	0.17917	0.00527		37800	0.1812	0.1736	0.1795	0.1781	0.00399		37800	0.1573	0.1609	0.1613	0.15983	0.0022
	39600	0.197	0.1962	0.1962	0.19647	0.00046188		39600	0.1796	0.1775	0.1882	0.18177	0.00567		39600	0.1884	0.1805	0.1855	0.1848	0.004		39600	0.1617	0.1649	0.1664	0.16433	0.0024
	41400	0.21	0.2092	0.2192	0.2128	0.00556		41400	0.1865	0.1863	0.1975	0.1901	0.00641		41400	0.2016	0.1932	0.1952	0.19667	0.00439		41400	0.17	0.1728	0.1776	0.17347	0.00384
	43200	0.2196	0.2186	0.2186	0.21893	0.00057735		43200	0.1959	0.1951	0.2069	0.1993	0.00659		43200	0.211	0.2015	0.2025	0.205	0.00522		43200	0.1778	0.1795	0.1815	0.1796	0.00185
	45000	0.2279	0.2269	0.2265	0.2271	0.00072111		45000	0.2118	0.2018	0.2139	0.20917	0.00647		45000	0.2232	0.2139	0.2139	0.217	0.00537		45000	0.1866	0.1944	0.1917	0.1909	0.00396
	46800	0.2362	0.2382	0.2356	0.23667	0.00136		46800	0.2106	0.2126	0.2232	0.21547	0.00677		46800	0.2316	0.2219	0.2215	0.225	0.00572		46800	0.1946	0.1977	0.1977	0.19667	0.00179
	48600	0.2481	0.2471	0.253	0.2494	0.00316		48600	0.2219	0.2216	0.2349	0.22613	0.00759		48600	0.2436	0.2335	0.2345	0.2372	0.00557		48600	0.2017	0.2053	0.2112	0.20607	0.0048

[truncated: 3 more sheets: Figure S31, Figure S37, Figure S38]
